# Supplementary material for: A transcriptomic analysis of bermudagrass (Cynodon dactylon) provides novel insights into the basis of low temperature tolerance
Source: BMC Plant Biol. 2015 Sep 11;15:216. doi: 10.1186/s12870-015-0598-y (PMC4566850; doi:10.1186/s12870-015-0598-y)
Supplement: Additional file 5: — The details of DTGs involved in Ca 2+ signalling pathway. (xls 100 KB) [file 12870_2015_598_MOESM5_ESM.xls]

## Sheet: Sheet1
R1 comparison
Gene_id	CdRCA_24_readcount	CdR_0_readcount	log2.Fold_change.	p.value	q.value.Storey.et.al..2003.	Gene Length	NR GI	NR ID	NR Score	NR Evalue	NR Description	NT GI	NT ID	NT Score	NT Evalue	NT Description	KO ID	KO Name	KO Description	Http Link	Swissprot ID	Swissprot Score	Swissprot Evalue	Swissprot Description	PFAM ID	PFAM description	Gene Ontology Biological Pathway	BP Description	Gene Ontology Molecular Function	MF Description	Gene Ontology Cellular Component	CC Description	KOG ID	KOG Description
comp147675_c0	21.0806	61.7136	-1.5497	1.0449e-06	2.106e-05	1378	115473383	NP_001060290.1	791	4.61232e-101	Os07g0618800 [Oryza sativa Japonica Group] >gi|75326667|sp|Q7F0J0.1|CML13_ORYSJ RecName: Full=Probable calcium-binding protein CML13; AltName: Full=Calmodulin-like protein 13 >gi|33146874|dbj|BAC79872.1| putative caltractin [Oryza sativa Japonica Group] >gi|33146878|dbj|BAC79876.1| putative caltractin [Oryza sativa Japonica Group] >gi|113611826|dbj|BAF22204.1| Os07g0618800 [Oryza sativa Japonica …	514736131	XM_004958274.1	330	1.1395e-170	PREDICTED: Setaria italica probable calcium-binding protein CML13-like (LOC101773595), mRNA	K13448	CML	calcium-binding protein CML	http://www.genome.jp/dbget-bin/www_bget?ko:K13448	Q7F0J0	791	3.11521e-102	Probable calcium-binding protein CML13 OS=Oryza sativa subsp. japonica GN=CML13 PE=2 SV=1	PF13202//PF02617//PF13405//PF00036//PF10591//PF13499	EF hand//ATP-dependent Clp protease adaptor protein ClpS//EF-hand domain//EF hand//Secreted protein acidic and rich in cysteine Ca binding region//EF-hand domain pair	GO:0030163//GO:0007165//GO:0006281	protein catabolic process//signal transduction//DNA repair	GO:0005509	calcium ion binding	GO:0005578//GO:0005737//GO:0005886	proteinaceous extracellular matrix//cytoplasm//plasma membrane	KOG0028	Ca2+-binding protein (centrin/caltractin), EF-Hand superfamily protein
comp148637_c0	2.99066	20.9374	-2.8075	5.7705e-05	0.00089625	1312	115459158	NP_001053179.1	648	1.06652e-78	Os04g0492800 [Oryza sativa Japonica Group] >gi|122222234|sp|Q0JC44.1|CML22_ORYSJ RecName: Full=Probable calcium-binding protein CML22; AltName: Full=Calmodulin-like protein 22 >gi|113564750|dbj|BAF15093.1| Os04g0492800 [Oryza sativa Japonica Group]	195636569	EU965635.1	329	3.89712e-170	Zea mays clone 287644 calmodulin mRNA, complete cds	K13448	CML	calcium-binding protein CML	http://www.genome.jp/dbget-bin/www_bget?ko:K13448	Q0JC44	648	7.20341e-80	Probable calcium-binding protein CML22 OS=Oryza sativa subsp. japonica GN=CML22 PE=2 SV=1	PF13202//PF05460//PF13405//PF10591//PF00036//PF13499	EF hand//Origin recognition complex subunit 6 (ORC6)//EF-hand domain//Secreted protein acidic and rich in cysteine Ca binding region//EF hand//EF-hand domain pair	GO:0007165//GO:0006260	signal transduction//DNA replication	GO:0046872//GO:0005509//GO:0003677	metal ion binding//calcium ion binding//DNA binding	GO:0005664//GO:0005578	nuclear origin of replication recognition complex//proteinaceous extracellular matrix	KOG0027	Calmodulin and related proteins (EF-Hand superfamily)
comp150718_c0	19.2432	76.8206	-1.9971	1.5343e-10	4.4853e-09	1994	226531972	NP_001151810.1	1736	0	nodulation receptor kinase [Zea mays] >gi|195649831|gb|ACG44383.1| nodulation receptor kinase precursor [Zea mays]	242042212	XM_002468456.1	583	0	Sorghum bicolor hypothetical protein, mRNA	--	--	--	--	Q8VZJ9	991	6.04709e-126	Calmodulin-binding receptor-like cytoplasmic kinase 2 OS=Arabidopsis thaliana GN=CRCK2 PE=2 SV=1	PF00069//PF07714	Protein kinase domain//Protein tyrosine kinase	GO:0009555//GO:0016310//GO:0006468//GO:0009069	pollen development//phosphorylation//protein phosphorylation//serine family amino acid metabolic process	GO:0004674//GO:0005524//GO:0004672	protein serine/threonine kinase activity//ATP binding//protein kinase activity	--	--	--	--
comp150783_c0	31.4383	130.831	-2.0571	1.8343e-17	8.484e-16	4561	242067020	XP_002454799.1	1364	2.45295e-170	hypothetical protein SORBIDRAFT_04g037600 [Sorghum bicolor] >gi|241934630|gb|EES07775.1| hypothetical protein SORBIDRAFT_04g037600 [Sorghum bicolor]	242067019	XM_002454754.1	603	0	Sorghum bicolor hypothetical protein, mRNA	--	--	--	--	Q8VZJ9	881	3.57881e-104	Calmodulin-binding receptor-like cytoplasmic kinase 2 OS=Arabidopsis thaliana GN=CRCK2 PE=2 SV=1	PF00069//PF07714	Protein kinase domain//Protein tyrosine kinase	GO:0009069//GO:0006468//GO:0016310	serine family amino acid metabolic process//protein phosphorylation//phosphorylation	GO:0004672//GO:0005524//GO:0004674	protein kinase activity//ATP binding//protein serine/threonine kinase activity	--	--	--	--
comp150884_c0	4.20219	40.8956	-3.2827	1.7405e-09	4.7452e-08	3114	115465615	NP_001056407.1	650	1.02477e-75	Os05g0577500 [Oryza sativa Japonica Group] >gi|75324283|sp|Q6L5F4.1|CML14_ORYSJ RecName: Full=Probable calcium-binding protein CML14; AltName: Full=Calmodulin-like protein 14 >gi|47900283|gb|AAT39151.1| unknown protein, contains calcium-binding domain [Oryza sativa Japonica Group] >gi|113579958|dbj|BAF18321.1| Os05g0577500 [Oryza sativa Japonica Group] >gi|215767572|dbj|BAG99800.1| unnamed protei…	115465614	NM_001062942.1	340	7.20412e-176	Oryza sativa Japonica Group Os05g0577500 (Os05g0577500) mRNA, complete cds >gi|37989422|dbj|AK119799.1| Oryza sativa Japonica Group cDNA clone:002-175-H08, full insert sequence	K13448	CML	calcium-binding protein CML	http://www.genome.jp/dbget-bin/www_bget?ko:K13448	Q6L5F4	650	6.92139e-77	Probable calcium-binding protein CML14 OS=Oryza sativa subsp. japonica GN=CML14 PE=2 SV=1	PF13499//PF10591//PF00036//PF13405//PF13202	EF-hand domain pair//Secreted protein acidic and rich in cysteine Ca binding region//EF hand//EF-hand domain//EF hand	GO:0007165	signal transduction	GO:0005509	calcium ion binding	GO:0005578//GO:0005739	proteinaceous extracellular matrix//mitochondrion	KOG0027	Calmodulin and related proteins (EF-Hand superfamily)
comp152137_c1	3.50518	85.046	-4.6007	8.4533e-22	4.8439e-20	1886	297596049	NP_001041950.2	534	4.6344e-61	Os01g0135700 [Oryza sativa Japonica Group] >gi|75322067|sp|Q5ZCK5.1|CML16_ORYSJ RecName: Full=Probable calcium-binding protein CML16; AltName: Full=Calmodulin-like protein 16 >gi|53792182|dbj|BAD52815.1| putative calcium binding protein [Oryza sativa Japonica Group] >gi|125524313|gb|EAY72427.1| hypothetical protein OsI_00281 [Oryza sativa Indica Group] >gi|125568927|gb|EAZ10442.1| hypothetical pr…	514774640	XM_004967973.1	260	1.28452e-131	PREDICTED: Setaria italica probable calcium-binding protein CML16-like (LOC101778141), mRNA	K13448	CML	calcium-binding protein CML	http://www.genome.jp/dbget-bin/www_bget?ko:K13448	Q5ZCK5	534	3.13013e-62	Probable calcium-binding protein CML16 OS=Oryza sativa subsp. japonica GN=CML16 PE=2 SV=1	PF13202//PF00404//PF00428//PF04277//PF12581//PF13405//PF10591//PF13499//PF00036	EF hand//Dockerin type I repeat//60s Acidic ribosomal protein//Oxaloacetate decarboxylase, gamma chain//Protein of unknown function (DUF3756)//EF-hand domain//Secreted protein acidic and rich in cysteine Ca binding region//EF-hand domain pair//EF hand	GO:0042254//GO:0006090//GO:0006525//GO:0006814//GO:0006508//GO:0071436//GO:0006144//GO:0006414//GO:0005975//GO:0007165//GO:0006560	ribosome biogenesis//pyruvate metabolic process//arginine metabolic process//sodium ion transport//proteolysis//sodium ion export//purine nucleobase metabolic process//translational elongation//carbohydrate metabolic process//signal transduction//proline metabolic process	GO:0004197//GO:0004553//GO:0003968//GO:0003735//GO:0070008//GO:0015081//GO:0005509//GO:0016817//GO:0008948//GO:0004252	cysteine-type endopeptidase activity//hydrolase activity, hydrolyzing O-glycosyl compounds//RNA-directed RNA polymerase activity//structural constituent of ribosome//serine-type exopeptidase activity//sodium ion transmembrane transporter activity//calcium ion binding//hydrolase activity, acting on acid anhydrides//oxaloacetate decarboxylase activity//serine-type endopeptidase activity	GO:0016020//GO:0005840//GO:0031379//GO:0005578//GO:0005622	membrane//ribosome//RNA-directed RNA polymerase complex//proteinaceous extracellular matrix//intracellular	KOG0027	Calmodulin and related proteins (EF-Hand superfamily)
comp153526_c0	114.033	341.681	-1.5832	2.1653e-31	1.745e-29	3111	115452823	NP_001050012.1	601	1.09114e-68	Os03g0331700 [Oryza sativa Japonica Group] >gi|122247063|sp|Q10LX4.1|CML27_ORYSJ RecName: Full=Probable calcium-binding protein CML27; AltName: Full=Calmodulin-like protein 27 >gi|108707970|gb|ABF95765.1| EF hand family protein, expressed [Oryza sativa Japonica Group] >gi|108707971|gb|ABF95766.1| EF hand family protein, expressed [Oryza sativa Japonica Group] >gi|113548483|dbj|BAF11926.1| Os03g03…	514819600	XM_004984438.1	412	0	PREDICTED: Setaria italica probable calcium-binding protein CML27-like (LOC101770281), transcript variant X2, mRNA	K13448	CML	calcium-binding protein CML	http://www.genome.jp/dbget-bin/www_bget?ko:K13448	Q10LX4	601	7.36965e-70	Probable calcium-binding protein CML27 OS=Oryza sativa subsp. japonica GN=CML27 PE=2 SV=1	PF13202//PF00036//PF13499//PF13405	EF hand//EF hand//EF-hand domain pair//EF-hand domain	--	--	GO:0005509	calcium ion binding	--	--	KOG0027	Calmodulin and related proteins (EF-Hand superfamily)
comp160423_c1	28.2461	166.777	-2.5618	2.0528e-27	1.4393e-25	1829	226510309	NP_001146302.1	941	4.58986e-116	putative calmodulin-binding family protein [Zea mays] >gi|195609752|gb|ACG26706.1| calmodulin binding protein [Zea mays] >gi|219886559|gb|ACL53654.1| unknown [Zea mays] >gi|414881491|tpg|DAA58622.1| TPA: putative calmodulin-binding family protein [Zea mays]	226510308	NM_001152830.1	270	3.43713e-137	Zea mays putative calmodulin-binding family protein (LOC100279877), mRNA >gi|219886558|gb|BT055047.1| Zea mays full-length cDNA clone ZM_BFb0036M11 mRNA, complete cds	--	--	--	--	--	--	--	--	--	--	--	--	--	--	--	--	--	--
comp160423_c2	16.2989	82.812	-2.3451	3.0547e-13	1.1038e-11	1229	226510309	NP_001146302.1	807	7.72148e-99	putative calmodulin-binding family protein [Zea mays] >gi|195609752|gb|ACG26706.1| calmodulin binding protein [Zea mays] >gi|219886559|gb|ACL53654.1| unknown [Zea mays] >gi|414881491|tpg|DAA58622.1| TPA: putative calmodulin-binding family protein [Zea mays]	242057770	XM_002457986.1	255	4.98831e-129	Sorghum bicolor hypothetical protein, mRNA	--	--	--	--	--	--	--	--	PF00612	IQ calmodulin-binding motif	--	--	GO:0005515	protein binding	--	--	--	--
comp160955_c0	19.6937	223.711	-3.5058	2.9672e-47	3.7646e-45	3013	414868026	DAA46583.1	2202	0	TPA: putative protein kinase domain superfamily protein [Zea mays]	514727902	XM_004956278.1	873	0	PREDICTED: Setaria italica calmodulin-binding receptor-like cytoplasmic kinase 3-like (LOC101782352), mRNA	--	--	--	--	Q9ASQ5	1155	4.60112e-145	Calmodulin-binding receptor-like cytoplasmic kinase 3 OS=Arabidopsis thaliana GN=CRCK3 PE=2 SV=1	PF07714//PF03894//PF00069	Protein tyrosine kinase//D-xylulose 5-phosphate/D-fructose 6-phosphate phosphoketolase//Protein kinase domain	GO:0006468//GO:0005975	protein phosphorylation//carbohydrate metabolic process	GO:0016832//GO:0005524//GO:0004672	aldehyde-lyase activity//ATP binding//protein kinase activity	--	--	--	--
comp135890_c1	6.87322	26.2239	-1.9318	0.00024677	0.0034421	702	30681234	NP_850997.1	138	9.57231e-08	putative calcium-binding protein CML49 [Arabidopsis thaliana] >gi|332641364|gb|AEE74885.1| putative calcium-binding protein CML49 [Arabidopsis thaliana]	346703310	FQ378034.1	107	5.2352e-47	Oryza glaberrima chromosome 11	--	--	--	--	Q8W4L0	137	1.95378e-08	Probable calcium-binding protein CML49 OS=Arabidopsis thaliana GN=CML49 PE=2 SV=1	--	--	--	--	--	--	--	--	--	--
comp145631_c0	57.8068	12.5716	2.2011	9.9874e-08	2.2589e-06	860	162457732	NP_001105712.1	1187	9.75801e-160	calreticulin2 precursor [Zea mays] >gi|577612|emb|CAA86728.1| calcium-binding protein [Zea mays] >gi|927572|emb|CAA61939.1| Calreticulin precursor [Zea mays] >gi|195622592|gb|ACG33126.1| calreticulin precursor [Zea mays] >gi|1587033|prf||2205314A calreticulin	21206933	AY103855.1	568	0	Zea mays PCO074428 mRNA sequence	K08057	CALR	calreticulin	http://www.genome.jp/dbget-bin/www_bget?ko:K08057	Q9SLY8	1153	9.12428e-156	Calreticulin OS=Oryza sativa subsp. japonica GN=Os07g0246200 PE=1 SV=2	PF00262	Calreticulin family	GO:0009651//GO:0006457//GO:0046686//GO:0006979//GO:0055074	response to salt stress//protein folding//response to cadmium ion//response to oxidative stress//calcium ion homeostasis	GO:0051082//GO:0005509	unfolded protein binding//calcium ion binding	GO:0005773//GO:0005783//GO:0009507//GO:0005886//GO:0005739	vacuole//endoplasmic reticulum//chloroplast//plasma membrane//mitochondrion	KOG0674	Calreticulin
comp148141_c0	2.68082	37.0734	-3.7896	1.5916e-09	4.3615e-08	698	357123476	XP_003563436.1	534	3.70598e-66	PREDICTED: calcium-binding protein PBP1-like [Brachypodium distachyon]	391417148	BT085736.2	290	9.70934e-149	Zea mays full-length cDNA clone ZM_BFc0054D11 mRNA, complete cds	--	--	--	--	Q9ZPX9	307	2.8635e-33	Calcium-binding protein KIC OS=Arabidopsis thaliana GN=KIC PE=1 SV=2	PF13405//PF00036	EF-hand domain//EF hand	--	--	GO:0005509	calcium ion binding	--	--	KOG0028	Ca2+-binding protein (centrin/caltractin), EF-Hand superfamily protein
comp151017_c0	361.415	110.321	1.7119	1.1228e-28	8.2921e-27	1710	115448453	NP_001048006.1	1316	2.40533e-175	Os02g0729400 [Oryza sativa Japonica Group] >gi|46390846|dbj|BAD16350.1| extracellular calcium sensing receptor [Oryza sativa Japonica Group] >gi|113537537|dbj|BAF09920.1| Os02g0729400 [Oryza sativa Japonica Group]	514717641	XM_004953735.1	617	0	PREDICTED: Setaria italica calcium sensing receptor, chloroplastic-like (LOC101752741), mRNA	--	--	--	--	Q9FN48	944	1.91519e-120	Calcium sensing receptor, chloroplastic OS=Arabidopsis thaliana GN=CAS PE=1 SV=1	--	--	GO:0090333//GO:0071277	regulation of stomatal closure//cellular response to calcium ion	--	--	GO:0005739//GO:0009535	mitochondrion//chloroplast thylakoid membrane	--	--
comp156791_c0	50.1097	7.50226	2.7397	1.3428e-08	3.3633e-07	3835	414869953	DAA48510.1	757	1.11553e-88	TPA: putative calcium-dependent protein kinase family protein [Zea mays]	242081762	XM_002445605.1	344	5.31333e-178	Sorghum bicolor hypothetical protein, mRNA	--	--	--	--	Q8W490	579	7.91414e-63	Serine/threonine-protein kinase PEPKR2 OS=Arabidopsis thaliana GN=PEPKR2 PE=2 SV=1	PF01163//PF07714//PF06293//PF00069	RIO1 family//Protein tyrosine kinase//Lipopolysaccharide kinase (Kdo/WaaP) family//Protein kinase domain	GO:0006468//GO:0009103	protein phosphorylation//lipopolysaccharide biosynthetic process	GO:0003824//GO:0005524//GO:0004672//GO:0016773	catalytic activity//ATP binding//protein kinase activity//phosphotransferase activity, alcohol group as acceptor	GO:0016020	membrane	KOG0032	Ca2+/calmodulin-dependent protein kinase, EF-Hand protein superfamily
comp158780_c0	17.1526	117.004	-2.7701	3.4877e-21	1.9519e-19	3172	413920685	AFW60617.1	1181	6.05532e-147	putative calcium-dependent protein kinase family protein [Zea mays] >gi|413935401|gb|AFW69952.1| putative calcium-dependent protein kinase family protein [Zea mays]	514710464	XM_004951981.1	518	0	PREDICTED: Setaria italica calcium-dependent protein kinase 16-like (LOC101760855), transcript variant X2, mRNA	--	--	--	--	Q7XJR9	1082	5.54958e-133	Calcium-dependent protein kinase 16 OS=Arabidopsis thaliana GN=CPK16 PE=1 SV=1	PF00036//PF10591//PF13499//PF13405//PF06293//PF00367//PF07714//PF00069//PF13202	EF hand//Secreted protein acidic and rich in cysteine Ca binding region//EF-hand domain pair//EF-hand domain//Lipopolysaccharide kinase (Kdo/WaaP) family//phosphotransferase system, EIIB//Protein tyrosine kinase//Protein kinase domain//EF hand	GO:0007165//GO:0006468//GO:0008643//GO:0009103	signal transduction//protein phosphorylation//carbohydrate transport//lipopolysaccharide biosynthetic process	GO:0008982//GO:0005509//GO:0005524//GO:0004672//GO:0016773	protein-N(PI)-phosphohistidine-sugar phosphotransferase activity//calcium ion binding//ATP binding//protein kinase activity//phosphotransferase activity, alcohol group as acceptor	GO:0009357//GO:0016020//GO:0005578	protein-N(PI)-phosphohistidine-sugar phosphotransferase complex//membrane//proteinaceous extracellular matrix	KOG0032	Ca2+/calmodulin-dependent protein kinase, EF-Hand protein superfamily
comp160907_c0	35.54	118.992	-1.7433	2.4347e-13	8.8288e-12	4273	414881382	DAA58513.1	1446	0	TPA: putative calcium-dependent protein kinase family protein [Zea mays]	226507861	NM_001159037.1	686	0	Zea mays calcium-dependent protein kinase, isoform 2 (LOC100286149), mRNA >gi|195657016|gb|EU975858.1| Zea mays clone 503292 calcium-dependent protein kinase, isoform 2 mRNA, complete cds	K13412	CPK	calcium-dependent protein kinase	http://www.genome.jp/dbget-bin/www_bget?ko:K13412	Q42479	1238	5.04828e-153	Calcium-dependent protein kinase 3 OS=Arabidopsis thaliana GN=CPK3 PE=1 SV=1	PF00097//PF00069//PF13202//PF13639//PF14634//PF07714//PF12861//PF01885//PF03979//PF12678//PF10591//PF13499//PF00036//PF13405//PF06293	Zinc finger, C3HC4 type (RING finger)//Protein kinase domain//EF hand//Ring finger domain//zinc-RING finger domain//Protein tyrosine kinase//Anaphase-promoting complex subunit 11 RING-H2 finger//RNA 2'-phosphotransferase, Tpt1 / KptA family//Sigma-70 factor, region 1.1//RING-H2 zinc finger//Secreted protein acidic and rich in cysteine Ca binding region//EF-hand domain pair//EF hand//EF-hand domai…	GO:0006355//GO:0006388//GO:0016567//GO:0009103//GO:0006468//GO:0007165	regulation of transcription, DNA-dependent//tRNA splicing, via endonucleolytic cleavage and ligation//protein ubiquitination//lipopolysaccharide biosynthetic process//protein phosphorylation//signal transduction	GO:0004672//GO:0004842//GO:0003677//GO:0016772//GO:0016773//GO:0008270//GO:0005524//GO:0005509//GO:0046872//GO:0005515	protein kinase activity//ubiquitin-protein ligase activity//DNA binding//transferase activity, transferring phosphorus-containing groups//phosphotransferase activity, alcohol group as acceptor//zinc ion binding//ATP binding//calcium ion binding//metal ion binding//protein binding	GO:0016020//GO:0005680//GO:0005578	membrane//anaphase-promoting complex//proteinaceous extracellular matrix	KOG0032	Ca2+/calmodulin-dependent protein kinase, EF-Hand protein superfamily
R2 comparison
comp147675_c0	28.4581	63.1522	-1.15	0.0001421	0.0020391	1378	115473383	NP_001060290.1	791	4.61232e-101	Os07g0618800 [Oryza sativa Japonica Group] >gi|75326667|sp|Q7F0J0.1|CML13_ORYSJ RecName: Full=Probable calcium-binding protein CML13; AltName: Full=Calmodulin-like protein 13 >gi|33146874|dbj|BAC79872.1| putative caltractin [Oryza sativa Japonica Group] >gi|33146878|dbj|BAC79876.1| putative caltractin [Oryza sativa Japonica Group] >gi|113611826|dbj|BAF22204.1| Os07g0618800 [Oryza sativa Japonica …	514736131	XM_004958274.1	330	1.1395e-170	PREDICTED: Setaria italica probable calcium-binding protein CML13-like (LOC101773595), mRNA	K13448	CML	calcium-binding protein CML	http://www.genome.jp/dbget-bin/www_bget?ko:K13448	Q7F0J0	791	3.11521e-102	Probable calcium-binding protein CML13 OS=Oryza sativa subsp. japonica GN=CML13 PE=2 SV=1	PF13202//PF02617//PF13405//PF00036//PF10591//PF13499	EF hand//ATP-dependent Clp protease adaptor protein ClpS//EF-hand domain//EF hand//Secreted protein acidic and rich in cysteine Ca binding region//EF-hand domain pair	GO:0030163//GO:0007165//GO:0006281	protein catabolic process//signal transduction//DNA repair	GO:0005509	calcium ion binding	GO:0005578//GO:0005737//GO:0005886	proteinaceous extracellular matrix//cytoplasm//plasma membrane	KOG0028	Ca2+-binding protein (centrin/caltractin), EF-Hand superfamily protein
comp149118_c0	69.672	29.3482	1.2473	7.1099e-05	0.0010821	3627	414871453	DAA50010.1	2520	0	TPA: putative calmodulin-binding family protein [Zea mays]	514816857	XM_004983107.1	897	0	PREDICTED: Setaria italica uncharacterized LOC101776197 (LOC101776197), mRNA	--	--	--	--	P46302	254	6.34842e-24	40S ribosomal protein S28 OS=Zea mays GN=RPS28 PE=3 SV=1	PF05969//PF00612//PF01200	Photosystem II complex subunit Ycf12//IQ calmodulin-binding motif//Ribosomal protein S28e	GO:0042254//GO:0006412//GO:0015979	ribosome biogenesis//translation//photosynthesis	GO:0005515//GO:0003735	protein binding//structural constituent of ribosome	GO:0005840//GO:0009523//GO:0016021//GO:0005622	ribosome//photosystem II//integral to membrane//intracellular	KOG3502	40S ribosomal protein S28
comp150718_c0	30.0457	78.6112	-1.3876	1.0326e-06	2.1011e-05	1994	226531972	NP_001151810.1	1736	0	nodulation receptor kinase [Zea mays] >gi|195649831|gb|ACG44383.1| nodulation receptor kinase precursor [Zea mays]	242042212	XM_002468456.1	583	0	Sorghum bicolor hypothetical protein, mRNA	--	--	--	--	Q8VZJ9	991	6.04709e-126	Calmodulin-binding receptor-like cytoplasmic kinase 2 OS=Arabidopsis thaliana GN=CRCK2 PE=2 SV=1	PF00069//PF07714	Protein kinase domain//Protein tyrosine kinase	GO:0009555//GO:0016310//GO:0006468//GO:0009069	pollen development//phosphorylation//protein phosphorylation//serine family amino acid metabolic process	GO:0004674//GO:0005524//GO:0004672	protein serine/threonine kinase activity//ATP binding//protein kinase activity	--	--	--	--
comp150783_c0	39.1947	133.881	-1.7722	3.7576e-14	1.5194e-12	4561	242067020	XP_002454799.1	1364	2.45295e-170	hypothetical protein SORBIDRAFT_04g037600 [Sorghum bicolor] >gi|241934630|gb|EES07775.1| hypothetical protein SORBIDRAFT_04g037600 [Sorghum bicolor]	242067019	XM_002454754.1	603	0	Sorghum bicolor hypothetical protein, mRNA	--	--	--	--	Q8VZJ9	881	3.57881e-104	Calmodulin-binding receptor-like cytoplasmic kinase 2 OS=Arabidopsis thaliana GN=CRCK2 PE=2 SV=1	PF00069//PF07714	Protein kinase domain//Protein tyrosine kinase	GO:0009069//GO:0006468//GO:0016310	serine family amino acid metabolic process//protein phosphorylation//phosphorylation	GO:0004672//GO:0005524//GO:0004674	protein kinase activity//ATP binding//protein serine/threonine kinase activity	--	--	--	--
comp154861_c1	16.4226	43.0193	-1.3893	0.00029782	0.0039857	5126	242032423	XP_002463606.1	711	4.68829e-79	hypothetical protein SORBIDRAFT_01g002800 [Sorghum bicolor] >gi|241917460|gb|EER90604.1| hypothetical protein SORBIDRAFT_01g002800 [Sorghum bicolor]	514812839	XM_004981152.1	329	1.55182e-169	PREDICTED: Setaria italica calmodulin-binding receptor-like cytoplasmic kinase 1-like (LOC101782395), mRNA	--	--	--	--	Q8VZJ9	425	9.08311e-43	Calmodulin-binding receptor-like cytoplasmic kinase 2 OS=Arabidopsis thaliana GN=CRCK2 PE=2 SV=1	PF04472//PF00069//PF07714	Protein of unknown function (DUF552)//Protein kinase domain//Protein tyrosine kinase	GO:0000917//GO:0006468	barrier septum assembly//protein phosphorylation	GO:0005524//GO:0004672	ATP binding//protein kinase activity	--	--	--	--
comp154995_c0	3.03841	31.2381	-3.3619	1.9105e-07	4.3117e-06	2508	115446797	NP_001047178.1	1980	0	Os02g0567200 [Oryza sativa Japonica Group] >gi|75131368|sp|Q6YTI2.1|P2C15_ORYSJ RecName: Full=Probable protein phosphatase 2C 15; Short=OsPP2C15 >gi|46806685|dbj|BAD17755.1| putative calmodulin-binding protein phosphatase [Oryza sativa Japonica Group] >gi|113536709|dbj|BAF09092.1| Os02g0567200 [Oryza sativa Japonica Group] >gi|215697637|dbj|BAG91631.1| unnamed protein product [Oryza sativa Japoni…	242065493	XM_002453991.1	1065	0	Sorghum bicolor hypothetical protein, mRNA	--	--	--	--	Q6YTI2	1980	0	Probable protein phosphatase 2C 15 OS=Oryza sativa subsp. japonica GN=Os02g0567200 PE=2 SV=1	PF00481//PF07228	Protein phosphatase 2C//Stage II sporulation protein E (SpoIIE)	GO:0006470//GO:0008152	protein dephosphorylation//metabolic process	GO:0003824//GO:0046872//GO:0004721	catalytic activity//metal ion binding//phosphoprotein phosphatase activity	--	--	KOG0698	Serine/threonine protein phosphatase
comp158658_c0	3.37517	20.953	-2.6341	0.00014238	0.0020425	2166	115468336	NP_001057767.1	150	1.5845e-07	Os06g0527100 [Oryza sativa Japonica Group] >gi|52077091|dbj|BAD46122.1| putative cyclic nucleotide-gated calmodulin-binding ion channel [Oryza sativa Japonica Group] >gi|53791931|dbj|BAD54193.1| putative cyclic nucleotide-gated calmodulin-binding ion channel [Oryza sativa Japonica Group] >gi|113595807|dbj|BAF19681.1| Os06g0527100 [Oryza sativa Japonica Group]	--	--	--	--	--	--	--	--	--	--	--	--	--	--	--	GO:0006811//GO:0006810	ion transport//transport	GO:0005216	ion channel activity	GO:0016020	membrane	--	--
comp160711_c0	157.85	335.441	-1.0875	4.4717e-17	2.1056e-15	4982	242040739	XP_002467764.1	3281	0	hypothetical protein SORBIDRAFT_01g033650 [Sorghum bicolor] >gi|241921618|gb|EER94762.1| hypothetical protein SORBIDRAFT_01g033650 [Sorghum bicolor]	514818926	XM_004984106.1	1024	0	PREDICTED: Setaria italica calmodulin-binding transcription activator 3-like (LOC101778650), transcript variant X2, mRNA	--	--	--	--	Q8GSA7	1424	1.64568e-171	Calmodulin-binding transcription activator 3 OS=Arabidopsis thaliana GN=CMTA3 PE=1 SV=1	PF03859//PF00023//PF00612//PF13606//PF01833	CG-1 domain//Ankyrin repeat//IQ calmodulin-binding motif//Ankyrin repeat//IPT/TIG domain	GO:0009607	response to biotic stimulus	GO:0005515//GO:0003677	protein binding//DNA binding	GO:0005634	nucleus	KOG0520	Uncharacterized conserved protein, contains IPT/TIG domain
comp160955_c0	20.6481	228.926	-3.4708	3.0171e-46	3.8027e-44	3013	414868026	DAA46583.1	2202	0	TPA: putative protein kinase domain superfamily protein [Zea mays]	514727902	XM_004956278.1	873	0	PREDICTED: Setaria italica calmodulin-binding receptor-like cytoplasmic kinase 3-like (LOC101782352), mRNA	--	--	--	--	Q9ASQ5	1155	4.60112e-145	Calmodulin-binding receptor-like cytoplasmic kinase 3 OS=Arabidopsis thaliana GN=CRCK3 PE=2 SV=1	PF07714//PF03894//PF00069	Protein tyrosine kinase//D-xylulose 5-phosphate/D-fructose 6-phosphate phosphoketolase//Protein kinase domain	GO:0006468//GO:0005975	protein phosphorylation//carbohydrate metabolic process	GO:0016832//GO:0005524//GO:0004672	aldehyde-lyase activity//ATP binding//protein kinase activity	--	--	--	--
comp132952_c0	135.644	1.82865	6.2129	3.3997e-33	2.9345e-31	1154	226530935	NP_001148328.1	816	5.46424e-105	calcium binding EF-hand protein [Zea mays] >gi|195617744|gb|ACG30702.1| calcium binding EF-hand protein [Zea mays]	514762936	XM_004965094.1	294	9.7684e-151	PREDICTED: Setaria italica probable peroxygenase 7-like (LOC101772686), mRNA	--	--	--	--	Q9CAB7	416	6.13536e-47	Probable peroxygenase 4 OS=Arabidopsis thaliana GN=PXG4 PE=1 SV=1	PF13202//PF13405//PF13499//PF00036	EF hand//EF-hand domain//EF-hand domain pair//EF hand	--	--	GO:0005509	calcium ion binding	--	--	--	--
comp148141_c0	559.507	37.9375	3.8825	2.6792e-114	1.0689e-111	698	357123476	XP_003563436.1	534	3.70598e-66	PREDICTED: calcium-binding protein PBP1-like [Brachypodium distachyon]	391417148	BT085736.2	290	9.70934e-149	Zea mays full-length cDNA clone ZM_BFc0054D11 mRNA, complete cds	--	--	--	--	Q9ZPX9	307	2.8635e-33	Calcium-binding protein KIC OS=Arabidopsis thaliana GN=KIC PE=1 SV=2	PF13405//PF00036	EF-hand domain//EF hand	--	--	GO:0005509	calcium ion binding	--	--	KOG0028	Ca2+-binding protein (centrin/caltractin), EF-Hand superfamily protein
comp151017_c0	416.515	112.892	1.8834	2.5782e-40	2.8153e-38	1710	115448453	NP_001048006.1	1316	2.40533e-175	Os02g0729400 [Oryza sativa Japonica Group] >gi|46390846|dbj|BAD16350.1| extracellular calcium sensing receptor [Oryza sativa Japonica Group] >gi|113537537|dbj|BAF09920.1| Os02g0729400 [Oryza sativa Japonica Group]	514717641	XM_004953735.1	617	0	PREDICTED: Setaria italica calcium sensing receptor, chloroplastic-like (LOC101752741), mRNA	--	--	--	--	Q9FN48	944	1.91519e-120	Calcium sensing receptor, chloroplastic OS=Arabidopsis thaliana GN=CAS PE=1 SV=1	--	--	GO:0090333//GO:0071277	regulation of stomatal closure//cellular response to calcium ion	--	--	GO:0005739//GO:0009535	mitochondrion//chloroplast thylakoid membrane	--	--
comp156791_c0	31.8075	7.67714	2.0507	9.9422e-05	0.0014661	3835	414869953	DAA48510.1	757	1.11553e-88	TPA: putative calcium-dependent protein kinase family protein [Zea mays]	242081762	XM_002445605.1	344	5.31333e-178	Sorghum bicolor hypothetical protein, mRNA	--	--	--	--	Q8W490	579	7.91414e-63	Serine/threonine-protein kinase PEPKR2 OS=Arabidopsis thaliana GN=PEPKR2 PE=2 SV=1	PF01163//PF07714//PF06293//PF00069	RIO1 family//Protein tyrosine kinase//Lipopolysaccharide kinase (Kdo/WaaP) family//Protein kinase domain	GO:0006468//GO:0009103	protein phosphorylation//lipopolysaccharide biosynthetic process	GO:0003824//GO:0005524//GO:0004672//GO:0016773	catalytic activity//ATP binding//protein kinase activity//phosphotransferase activity, alcohol group as acceptor	GO:0016020	membrane	KOG0032	Ca2+/calmodulin-dependent protein kinase, EF-Hand protein superfamily
comp158780_c0	17.6519	119.732	-2.7619	1.1742e-20	6.692e-19	3172	413920685	AFW60617.1	1181	6.05532e-147	putative calcium-dependent protein kinase family protein [Zea mays] >gi|413935401|gb|AFW69952.1| putative calcium-dependent protein kinase family protein [Zea mays]	514710464	XM_004951981.1	518	0	PREDICTED: Setaria italica calcium-dependent protein kinase 16-like (LOC101760855), transcript variant X2, mRNA	--	--	--	--	Q7XJR9	1082	5.54958e-133	Calcium-dependent protein kinase 16 OS=Arabidopsis thaliana GN=CPK16 PE=1 SV=1	PF00036//PF10591//PF13499//PF13405//PF06293//PF00367//PF07714//PF00069//PF13202	EF hand//Secreted protein acidic and rich in cysteine Ca binding region//EF-hand domain pair//EF-hand domain//Lipopolysaccharide kinase (Kdo/WaaP) family//phosphotransferase system, EIIB//Protein tyrosine kinase//Protein kinase domain//EF hand	GO:0007165//GO:0006468//GO:0008643//GO:0009103	signal transduction//protein phosphorylation//carbohydrate transport//lipopolysaccharide biosynthetic process	GO:0008982//GO:0005509//GO:0005524//GO:0004672//GO:0016773	protein-N(PI)-phosphohistidine-sugar phosphotransferase activity//calcium ion binding//ATP binding//protein kinase activity//phosphotransferase activity, alcohol group as acceptor	GO:0009357//GO:0016020//GO:0005578	protein-N(PI)-phosphohistidine-sugar phosphotransferase complex//membrane//proteinaceous extracellular matrix	KOG0032	Ca2+/calmodulin-dependent protein kinase, EF-Hand protein superfamily
comp160907_c0	28.3707	121.765	-2.1016	7.8938e-16	3.4658e-14	4273	414881382	DAA58513.1	1446	0	TPA: putative calcium-dependent protein kinase family protein [Zea mays]	226507861	NM_001159037.1	686	0	Zea mays calcium-dependent protein kinase, isoform 2 (LOC100286149), mRNA >gi|195657016|gb|EU975858.1| Zea mays clone 503292 calcium-dependent protein kinase, isoform 2 mRNA, complete cds	K13412	CPK	calcium-dependent protein kinase	http://www.genome.jp/dbget-bin/www_bget?ko:K13412	Q42479	1238	5.04828e-153	Calcium-dependent protein kinase 3 OS=Arabidopsis thaliana GN=CPK3 PE=1 SV=1	PF00097//PF00069//PF13202//PF13639//PF14634//PF07714//PF12861//PF01885//PF03979//PF12678//PF10591//PF13499//PF00036//PF13405//PF06293	Zinc finger, C3HC4 type (RING finger)//Protein kinase domain//EF hand//Ring finger domain//zinc-RING finger domain//Protein tyrosine kinase//Anaphase-promoting complex subunit 11 RING-H2 finger//RNA 2'-phosphotransferase, Tpt1 / KptA family//Sigma-70 factor, region 1.1//RING-H2 zinc finger//Secreted protein acidic and rich in cysteine Ca binding region//EF-hand domain pair//EF hand//EF-hand domai…	GO:0006355//GO:0006388//GO:0016567//GO:0009103//GO:0006468//GO:0007165	regulation of transcription, DNA-dependent//tRNA splicing, via endonucleolytic cleavage and ligation//protein ubiquitination//lipopolysaccharide biosynthetic process//protein phosphorylation//signal transduction	GO:0004672//GO:0004842//GO:0003677//GO:0016772//GO:0016773//GO:0008270//GO:0005524//GO:0005509//GO:0046872//GO:0005515	protein kinase activity//ubiquitin-protein ligase activity//DNA binding//transferase activity, transferring phosphorus-containing groups//phosphotransferase activity, alcohol group as acceptor//zinc ion binding//ATP binding//calcium ion binding//metal ion binding//protein binding	GO:0016020//GO:0005680//GO:0005578	membrane//anaphase-promoting complex//proteinaceous extracellular matrix	KOG0032	Ca2+/calmodulin-dependent protein kinase, EF-Hand protein superfamily
R3 comparison
comp147675_c0	23.7307	68.6769	-1.5331	3.228e-05	0.00068435	1378	115473383	NP_001060290.1	791	4.61232e-101	Os07g0618800 [Oryza sativa Japonica Group] >gi|75326667|sp|Q7F0J0.1|CML13_ORYSJ RecName: Full=Probable calcium-binding protein CML13; AltName: Full=Calmodulin-like protein 13 >gi|33146874|dbj|BAC79872.1| putative caltractin [Oryza sativa Japonica Group] >gi|33146878|dbj|BAC79876.1| putative caltractin [Oryza sativa Japonica Group] >gi|113611826|dbj|BAF22204.1| Os07g0618800 [Oryza sativa Japonica …	514736131	XM_004958274.1	330	1.1395e-170	PREDICTED: Setaria italica probable calcium-binding protein CML13-like (LOC101773595), mRNA	K13448	CML	calcium-binding protein CML	http://www.genome.jp/dbget-bin/www_bget?ko:K13448	Q7F0J0	791	3.11521e-102	Probable calcium-binding protein CML13 OS=Oryza sativa subsp. japonica GN=CML13 PE=2 SV=1	PF13202//PF02617//PF13405//PF00036//PF10591//PF13499	EF hand//ATP-dependent Clp protease adaptor protein ClpS//EF-hand domain//EF hand//Secreted protein acidic and rich in cysteine Ca binding region//EF-hand domain pair	GO:0030163//GO:0007165//GO:0006281	protein catabolic process//signal transduction//DNA repair	GO:0005509	calcium ion binding	GO:0005578//GO:0005737//GO:0005886	proteinaceous extracellular matrix//cytoplasm//plasma membrane	KOG0028	Ca2+-binding protein (centrin/caltractin), EF-Hand superfamily protein
comp150718_c0	33.5206	85.4884	-1.3507	3.5994e-05	0.00075821	1994	226531972	NP_001151810.1	1736	0	nodulation receptor kinase [Zea mays] >gi|195649831|gb|ACG44383.1| nodulation receptor kinase precursor [Zea mays]	242042212	XM_002468456.1	583	0	Sorghum bicolor hypothetical protein, mRNA	--	--	--	--	Q8VZJ9	991	6.04709e-126	Calmodulin-binding receptor-like cytoplasmic kinase 2 OS=Arabidopsis thaliana GN=CRCK2 PE=2 SV=1	PF00069//PF07714	Protein kinase domain//Protein tyrosine kinase	GO:0009555//GO:0016310//GO:0006468//GO:0009069	pollen development//phosphorylation//protein phosphorylation//serine family amino acid metabolic process	GO:0004674//GO:0005524//GO:0004672	protein serine/threonine kinase activity//ATP binding//protein kinase activity	--	--	--	--
comp150783_c0	38.2332	145.593	-1.929	2.3105e-13	1.1542e-11	4561	242067020	XP_002454799.1	1364	2.45295e-170	hypothetical protein SORBIDRAFT_04g037600 [Sorghum bicolor] >gi|241934630|gb|EES07775.1| hypothetical protein SORBIDRAFT_04g037600 [Sorghum bicolor]	242067019	XM_002454754.1	603	0	Sorghum bicolor hypothetical protein, mRNA	--	--	--	--	Q8VZJ9	881	3.57881e-104	Calmodulin-binding receptor-like cytoplasmic kinase 2 OS=Arabidopsis thaliana GN=CRCK2 PE=2 SV=1	PF00069//PF07714	Protein kinase domain//Protein tyrosine kinase	GO:0009069//GO:0006468//GO:0016310	serine family amino acid metabolic process//protein phosphorylation//phosphorylation	GO:0004672//GO:0005524//GO:0004674	protein kinase activity//ATP binding//protein serine/threonine kinase activity	--	--	--	--
comp160423_c1	87.2188	185.595	-1.0894	8.4782e-07	2.2686e-05	1829	226510309	NP_001146302.1	941	4.58986e-116	putative calmodulin-binding family protein [Zea mays] >gi|195609752|gb|ACG26706.1| calmodulin binding protein [Zea mays] >gi|219886559|gb|ACL53654.1| unknown [Zea mays] >gi|414881491|tpg|DAA58622.1| TPA: putative calmodulin-binding family protein [Zea mays]	226510308	NM_001152830.1	270	3.43713e-137	Zea mays putative calmodulin-binding family protein (LOC100279877), mRNA >gi|219886558|gb|BT055047.1| Zea mays full-length cDNA clone ZM_BFb0036M11 mRNA, complete cds	--	--	--	--	--	--	--	--	--	--	--	--	--	--	--	--	--	--
comp160955_c0	26.9291	248.953	-3.2086	1.0309e-40	1.466e-38	3013	414868026	DAA46583.1	2202	0	TPA: putative protein kinase domain superfamily protein [Zea mays]	514727902	XM_004956278.1	873	0	PREDICTED: Setaria italica calmodulin-binding receptor-like cytoplasmic kinase 3-like (LOC101782352), mRNA	--	--	--	--	Q9ASQ5	1155	4.60112e-145	Calmodulin-binding receptor-like cytoplasmic kinase 3 OS=Arabidopsis thaliana GN=CRCK3 PE=2 SV=1	PF07714//PF03894//PF00069	Protein tyrosine kinase//D-xylulose 5-phosphate/D-fructose 6-phosphate phosphoketolase//Protein kinase domain	GO:0006468//GO:0005975	protein phosphorylation//carbohydrate metabolic process	GO:0016832//GO:0005524//GO:0004672	aldehyde-lyase activity//ATP binding//protein kinase activity	--	--	--	--
comp135890_c1	5.91395	29.1828	-2.3029	0.00018367	0.003413	702	30681234	NP_850997.1	138	9.57231e-08	putative calcium-binding protein CML49 [Arabidopsis thaliana] >gi|332641364|gb|AEE74885.1| putative calcium-binding protein CML49 [Arabidopsis thaliana]	346703310	FQ378034.1	107	5.2352e-47	Oryza glaberrima chromosome 11	--	--	--	--	Q8W4L0	137	1.95378e-08	Probable calcium-binding protein CML49 OS=Arabidopsis thaliana GN=CML49 PE=2 SV=1	--	--	--	--	--	--	--	--	--	--
comp145631_c0	49.6849	13.9901	1.8284	3.2093e-07	9.0922e-06	860	162457732	NP_001105712.1	1187	9.75801e-160	calreticulin2 precursor [Zea mays] >gi|577612|emb|CAA86728.1| calcium-binding protein [Zea mays] >gi|927572|emb|CAA61939.1| Calreticulin precursor [Zea mays] >gi|195622592|gb|ACG33126.1| calreticulin precursor [Zea mays] >gi|1587033|prf||2205314A calreticulin	21206933	AY103855.1	568	0	Zea mays PCO074428 mRNA sequence	K08057	CALR	calreticulin	http://www.genome.jp/dbget-bin/www_bget?ko:K08057	Q9SLY8	1153	9.12428e-156	Calreticulin OS=Oryza sativa subsp. japonica GN=Os07g0246200 PE=1 SV=2	PF00262	Calreticulin family	GO:0009651//GO:0006457//GO:0046686//GO:0006979//GO:0055074	response to salt stress//protein folding//response to cadmium ion//response to oxidative stress//calcium ion homeostasis	GO:0051082//GO:0005509	unfolded protein binding//calcium ion binding	GO:0005773//GO:0005783//GO:0009507//GO:0005886//GO:0005739	vacuole//endoplasmic reticulum//chloroplast//plasma membrane//mitochondrion	KOG0674	Calreticulin
comp148141_c0	252.923	41.2564	2.616	2.491e-44	3.8974e-42	698	357123476	XP_003563436.1	534	3.70598e-66	PREDICTED: calcium-binding protein PBP1-like [Brachypodium distachyon]	391417148	BT085736.2	290	9.70934e-149	Zea mays full-length cDNA clone ZM_BFc0054D11 mRNA, complete cds	--	--	--	--	Q9ZPX9	307	2.8635e-33	Calcium-binding protein KIC OS=Arabidopsis thaliana GN=KIC PE=1 SV=2	PF13405//PF00036	EF-hand domain//EF hand	--	--	GO:0005509	calcium ion binding	--	--	KOG0028	Ca2+-binding protein (centrin/caltractin), EF-Hand superfamily protein
comp151017_c0	352.998	122.769	1.5237	2.9267e-34	3.5202e-32	1710	115448453	NP_001048006.1	1316	2.40533e-175	Os02g0729400 [Oryza sativa Japonica Group] >gi|46390846|dbj|BAD16350.1| extracellular calcium sensing receptor [Oryza sativa Japonica Group] >gi|113537537|dbj|BAF09920.1| Os02g0729400 [Oryza sativa Japonica Group]	514717641	XM_004953735.1	617	0	PREDICTED: Setaria italica calcium sensing receptor, chloroplastic-like (LOC101752741), mRNA	--	--	--	--	Q9FN48	944	1.91519e-120	Calcium sensing receptor, chloroplastic OS=Arabidopsis thaliana GN=CAS PE=1 SV=1	--	--	GO:0090333//GO:0071277	regulation of stomatal closure//cellular response to calcium ion	--	--	GO:0005739//GO:0009535	mitochondrion//chloroplast thylakoid membrane	--	--
comp156791_c0	35.9485	8.34876	2.1063	2.4722e-06	6.2038e-05	3835	414869953	DAA48510.1	757	1.11553e-88	TPA: putative calcium-dependent protein kinase family protein [Zea mays]	242081762	XM_002445605.1	344	5.31333e-178	Sorghum bicolor hypothetical protein, mRNA	--	--	--	--	Q8W490	579	7.91414e-63	Serine/threonine-protein kinase PEPKR2 OS=Arabidopsis thaliana GN=PEPKR2 PE=2 SV=1	PF01163//PF07714//PF06293//PF00069	RIO1 family//Protein tyrosine kinase//Lipopolysaccharide kinase (Kdo/WaaP) family//Protein kinase domain	GO:0006468//GO:0009103	protein phosphorylation//lipopolysaccharide biosynthetic process	GO:0003824//GO:0005524//GO:0004672//GO:0016773	catalytic activity//ATP binding//protein kinase activity//phosphotransferase activity, alcohol group as acceptor	GO:0016020	membrane	KOG0032	Ca2+/calmodulin-dependent protein kinase, EF-Hand protein superfamily
comp158780_c0	24.7638	130.206	-2.3945	4.8427e-16	2.8125e-14	3172	413920685	AFW60617.1	1181	6.05532e-147	putative calcium-dependent protein kinase family protein [Zea mays] >gi|413935401|gb|AFW69952.1| putative calcium-dependent protein kinase family protein [Zea mays]	514710464	XM_004951981.1	518	0	PREDICTED: Setaria italica calcium-dependent protein kinase 16-like (LOC101760855), transcript variant X2, mRNA	--	--	--	--	Q7XJR9	1082	5.54958e-133	Calcium-dependent protein kinase 16 OS=Arabidopsis thaliana GN=CPK16 PE=1 SV=1	PF00036//PF10591//PF13499//PF13405//PF06293//PF00367//PF07714//PF00069//PF13202	EF hand//Secreted protein acidic and rich in cysteine Ca binding region//EF-hand domain pair//EF-hand domain//Lipopolysaccharide kinase (Kdo/WaaP) family//phosphotransferase system, EIIB//Protein tyrosine kinase//Protein kinase domain//EF hand	GO:0007165//GO:0006468//GO:0008643//GO:0009103	signal transduction//protein phosphorylation//carbohydrate transport//lipopolysaccharide biosynthetic process	GO:0008982//GO:0005509//GO:0005524//GO:0004672//GO:0016773	protein-N(PI)-phosphohistidine-sugar phosphotransferase activity//calcium ion binding//ATP binding//protein kinase activity//phosphotransferase activity, alcohol group as acceptor	GO:0009357//GO:0016020//GO:0005578	protein-N(PI)-phosphohistidine-sugar phosphotransferase complex//membrane//proteinaceous extracellular matrix	KOG0032	Ca2+/calmodulin-dependent protein kinase, EF-Hand protein superfamily
comp160907_c0	26.7367	132.418	-2.3082	1.4554e-15	8.2742e-14	4273	414881382	DAA58513.1	1446	0	TPA: putative calcium-dependent protein kinase family protein [Zea mays]	226507861	NM_001159037.1	686	0	Zea mays calcium-dependent protein kinase, isoform 2 (LOC100286149), mRNA >gi|195657016|gb|EU975858.1| Zea mays clone 503292 calcium-dependent protein kinase, isoform 2 mRNA, complete cds	K13412	CPK	calcium-dependent protein kinase	http://www.genome.jp/dbget-bin/www_bget?ko:K13412	Q42479	1238	5.04828e-153	Calcium-dependent protein kinase 3 OS=Arabidopsis thaliana GN=CPK3 PE=1 SV=1	PF00097//PF00069//PF13202//PF13639//PF14634//PF07714//PF12861//PF01885//PF03979//PF12678//PF10591//PF13499//PF00036//PF13405//PF06293	Zinc finger, C3HC4 type (RING finger)//Protein kinase domain//EF hand//Ring finger domain//zinc-RING finger domain//Protein tyrosine kinase//Anaphase-promoting complex subunit 11 RING-H2 finger//RNA 2'-phosphotransferase, Tpt1 / KptA family//Sigma-70 factor, region 1.1//RING-H2 zinc finger//Secreted protein acidic and rich in cysteine Ca binding region//EF-hand domain pair//EF hand//EF-hand domai…	GO:0006355//GO:0006388//GO:0016567//GO:0009103//GO:0006468//GO:0007165	regulation of transcription, DNA-dependent//tRNA splicing, via endonucleolytic cleavage and ligation//protein ubiquitination//lipopolysaccharide biosynthetic process//protein phosphorylation//signal transduction	GO:0004672//GO:0004842//GO:0003677//GO:0016772//GO:0016773//GO:0008270//GO:0005524//GO:0005509//GO:0046872//GO:0005515	protein kinase activity//ubiquitin-protein ligase activity//DNA binding//transferase activity, transferring phosphorus-containing groups//phosphotransferase activity, alcohol group as acceptor//zinc ion binding//ATP binding//calcium ion binding//metal ion binding//protein binding	GO:0016020//GO:0005680//GO:0005578	membrane//anaphase-promoting complex//proteinaceous extracellular matrix	KOG0032	Ca2+/calmodulin-dependent protein kinase, EF-Hand protein superfamily
R4 comparison
comp143125_c0	69.3461	17.9323	1.9513	2.0877e-10	1.3756e-08	1934	302764058	XP_002965450.1	197	8.46094e-35	hypothetical protein SELMODRAFT_83841 [Selaginella moellendorffii] >gi|300166264|gb|EFJ32870.1| hypothetical protein SELMODRAFT_83841 [Selaginella moellendorffii]	29540489	AC092558.4	202	2.30079e-99	Oryza sativa chromosome 3 BAC OSJNBb0036F07 genomic sequence, complete sequence	K02183	CALM	calmodulin	http://www.genome.jp/dbget-bin/www_bget?ko:K02183	Q0JNL7	183	4.30304e-35	Calmodulin-3 OS=Oryza sativa subsp. japonica GN=CAM3 PE=2 SV=1	PF13405//PF00036//PF13499//PF13202	EF-hand domain//EF hand//EF-hand domain pair//EF hand	GO:0019722	calcium-mediated signaling	GO:0005509	calcium ion binding	--	--	KOG0027	Calmodulin and related proteins (EF-Hand superfamily)
comp148637_c0	99.4395	23.533	2.0791	3.2845e-15	3.2569e-13	1312	115459158	NP_001053179.1	648	1.06652e-78	Os04g0492800 [Oryza sativa Japonica Group] >gi|122222234|sp|Q0JC44.1|CML22_ORYSJ RecName: Full=Probable calcium-binding protein CML22; AltName: Full=Calmodulin-like protein 22 >gi|113564750|dbj|BAF15093.1| Os04g0492800 [Oryza sativa Japonica Group]	195636569	EU965635.1	329	3.89712e-170	Zea mays clone 287644 calmodulin mRNA, complete cds	K13448	CML	calcium-binding protein CML	http://www.genome.jp/dbget-bin/www_bget?ko:K13448	Q0JC44	648	7.20341e-80	Probable calcium-binding protein CML22 OS=Oryza sativa subsp. japonica GN=CML22 PE=2 SV=1	PF13202//PF05460//PF13405//PF10591//PF00036//PF13499	EF hand//Origin recognition complex subunit 6 (ORC6)//EF-hand domain//Secreted protein acidic and rich in cysteine Ca binding region//EF hand//EF-hand domain pair	GO:0007165//GO:0006260	signal transduction//DNA replication	GO:0046872//GO:0005509//GO:0003677	metal ion binding//calcium ion binding//DNA binding	GO:0005664//GO:0005578	nuclear origin of replication recognition complex//proteinaceous extracellular matrix	KOG0027	Calmodulin and related proteins (EF-Hand superfamily)
comp149118_c0	72.1264	32.235	1.1619	2.1359e-06	8.3675e-05	3627	414871453	DAA50010.1	2520	0	TPA: putative calmodulin-binding family protein [Zea mays]	514816857	XM_004983107.1	897	0	PREDICTED: Setaria italica uncharacterized LOC101776197 (LOC101776197), mRNA	--	--	--	--	P46302	254	6.34842e-24	40S ribosomal protein S28 OS=Zea mays GN=RPS28 PE=3 SV=1	PF05969//PF00612//PF01200	Photosystem II complex subunit Ycf12//IQ calmodulin-binding motif//Ribosomal protein S28e	GO:0042254//GO:0006412//GO:0015979	ribosome biogenesis//translation//photosynthesis	GO:0005515//GO:0003735	protein binding//structural constituent of ribosome	GO:0005840//GO:0009523//GO:0016021//GO:0005622	ribosome//photosystem II//integral to membrane//intracellular	KOG3502	40S ribosomal protein S28
comp152137_c1	911.267	95.5891	3.253	1.4869e-189	4.7181e-186	1886	297596049	NP_001041950.2	534	4.6344e-61	Os01g0135700 [Oryza sativa Japonica Group] >gi|75322067|sp|Q5ZCK5.1|CML16_ORYSJ RecName: Full=Probable calcium-binding protein CML16; AltName: Full=Calmodulin-like protein 16 >gi|53792182|dbj|BAD52815.1| putative calcium binding protein [Oryza sativa Japonica Group] >gi|125524313|gb|EAY72427.1| hypothetical protein OsI_00281 [Oryza sativa Indica Group] >gi|125568927|gb|EAZ10442.1| hypothetical pr…	514774640	XM_004967973.1	260	1.28452e-131	PREDICTED: Setaria italica probable calcium-binding protein CML16-like (LOC101778141), mRNA	K13448	CML	calcium-binding protein CML	http://www.genome.jp/dbget-bin/www_bget?ko:K13448	Q5ZCK5	534	3.13013e-62	Probable calcium-binding protein CML16 OS=Oryza sativa subsp. japonica GN=CML16 PE=2 SV=1	PF13202//PF00404//PF00428//PF04277//PF12581//PF13405//PF10591//PF13499//PF00036	EF hand//Dockerin type I repeat//60s Acidic ribosomal protein//Oxaloacetate decarboxylase, gamma chain//Protein of unknown function (DUF3756)//EF-hand domain//Secreted protein acidic and rich in cysteine Ca binding region//EF-hand domain pair//EF hand	GO:0042254//GO:0006090//GO:0006525//GO:0006814//GO:0006508//GO:0071436//GO:0006144//GO:0006414//GO:0005975//GO:0007165//GO:0006560	ribosome biogenesis//pyruvate metabolic process//arginine metabolic process//sodium ion transport//proteolysis//sodium ion export//purine nucleobase metabolic process//translational elongation//carbohydrate metabolic process//signal transduction//proline metabolic process	GO:0004197//GO:0004553//GO:0003968//GO:0003735//GO:0070008//GO:0015081//GO:0005509//GO:0016817//GO:0008948//GO:0004252	cysteine-type endopeptidase activity//hydrolase activity, hydrolyzing O-glycosyl compounds//RNA-directed RNA polymerase activity//structural constituent of ribosome//serine-type exopeptidase activity//sodium ion transmembrane transporter activity//calcium ion binding//hydrolase activity, acting on acid anhydrides//oxaloacetate decarboxylase activity//serine-type endopeptidase activity	GO:0016020//GO:0005840//GO:0031379//GO:0005578//GO:0005622	membrane//ribosome//RNA-directed RNA polymerase complex//proteinaceous extracellular matrix//intracellular	KOG0027	Calmodulin and related proteins (EF-Hand superfamily)
comp160423_c2	210.063	93.078	1.1743	3.8094e-16	4.0578e-14	1229	226510309	NP_001146302.1	807	7.72148e-99	putative calmodulin-binding family protein [Zea mays] >gi|195609752|gb|ACG26706.1| calmodulin binding protein [Zea mays] >gi|219886559|gb|ACL53654.1| unknown [Zea mays] >gi|414881491|tpg|DAA58622.1| TPA: putative calmodulin-binding family protein [Zea mays]	242057770	XM_002457986.1	255	4.98831e-129	Sorghum bicolor hypothetical protein, mRNA	--	--	--	--	--	--	--	--	PF00612	IQ calmodulin-binding motif	--	--	GO:0005515	protein binding	--	--	--	--
comp135890_c1	60.9336	29.4748	1.0478	4.5215e-05	0.0013977	702	30681234	NP_850997.1	138	9.57231e-08	putative calcium-binding protein CML49 [Arabidopsis thaliana] >gi|332641364|gb|AEE74885.1| putative calcium-binding protein CML49 [Arabidopsis thaliana]	346703310	FQ378034.1	107	5.2352e-47	Oryza glaberrima chromosome 11	--	--	--	--	Q8W4L0	137	1.95378e-08	Probable calcium-binding protein CML49 OS=Arabidopsis thaliana GN=CML49 PE=2 SV=1	--	--	--	--	--	--	--	--	--	--
comp148141_c0	318.889	41.6693	2.936	1.8225e-62	9.1567e-60	698	357123476	XP_003563436.1	534	3.70598e-66	PREDICTED: calcium-binding protein PBP1-like [Brachypodium distachyon]	391417148	BT085736.2	290	9.70934e-149	Zea mays full-length cDNA clone ZM_BFc0054D11 mRNA, complete cds	--	--	--	--	Q9ZPX9	307	2.8635e-33	Calcium-binding protein KIC OS=Arabidopsis thaliana GN=KIC PE=1 SV=2	PF13405//PF00036	EF-hand domain//EF hand	--	--	GO:0005509	calcium ion binding	--	--	KOG0028	Ca2+-binding protein (centrin/caltractin), EF-Hand superfamily protein
comp151017_c0	25.6648	123.997	-2.2724	4.8521e-14	4.3661e-12	1710	115448453	NP_001048006.1	1316	2.40533e-175	Os02g0729400 [Oryza sativa Japonica Group] >gi|46390846|dbj|BAD16350.1| extracellular calcium sensing receptor [Oryza sativa Japonica Group] >gi|113537537|dbj|BAF09920.1| Os02g0729400 [Oryza sativa Japonica Group]	514717641	XM_004953735.1	617	0	PREDICTED: Setaria italica calcium sensing receptor, chloroplastic-like (LOC101752741), mRNA	--	--	--	--	Q9FN48	944	1.91519e-120	Calcium sensing receptor, chloroplastic OS=Arabidopsis thaliana GN=CAS PE=1 SV=1	--	--	GO:0090333//GO:0071277	regulation of stomatal closure//cellular response to calcium ion	--	--	GO:0005739//GO:0009535	mitochondrion//chloroplast thylakoid membrane	--	--
S1 comparison
comp147675_c0	37.1093	76.1277	-1.0366	1.1364e-06	3.8157e-05	1378	115473383	NP_001060290.1	791	4.61232e-101	Os07g0618800 [Oryza sativa Japonica Group] >gi|75326667|sp|Q7F0J0.1|CML13_ORYSJ RecName: Full=Probable calcium-binding protein CML13; AltName: Full=Calmodulin-like protein 13 >gi|33146874|dbj|BAC79872.1| putative caltractin [Oryza sativa Japonica Group] >gi|33146878|dbj|BAC79876.1| putative caltractin [Oryza sativa Japonica Group] >gi|113611826|dbj|BAF22204.1| Os07g0618800 [Oryza sativa Japonica …	514736131	XM_004958274.1	330	1.1395e-170	PREDICTED: Setaria italica probable calcium-binding protein CML13-like (LOC101773595), mRNA	K13448	CML	calcium-binding protein CML	http://www.genome.jp/dbget-bin/www_bget?ko:K13448	Q7F0J0	791	3.11521e-102	Probable calcium-binding protein CML13 OS=Oryza sativa subsp. japonica GN=CML13 PE=2 SV=1	PF13202//PF02617//PF13405//PF00036//PF10591//PF13499	EF hand//ATP-dependent Clp protease adaptor protein ClpS//EF-hand domain//EF hand//Secreted protein acidic and rich in cysteine Ca binding region//EF-hand domain pair	GO:0030163//GO:0007165//GO:0006281	protein catabolic process//signal transduction//DNA repair	GO:0005509	calcium ion binding	GO:0005578//GO:0005737//GO:0005886	proteinaceous extracellular matrix//cytoplasm//plasma membrane	KOG0028	Ca2+-binding protein (centrin/caltractin), EF-Hand superfamily protein
comp150884_c0	61.9232	19.4609	1.6699	9.3295e-05	0.0020626	3114	115465615	NP_001056407.1	650	1.02477e-75	Os05g0577500 [Oryza sativa Japonica Group] >gi|75324283|sp|Q6L5F4.1|CML14_ORYSJ RecName: Full=Probable calcium-binding protein CML14; AltName: Full=Calmodulin-like protein 14 >gi|47900283|gb|AAT39151.1| unknown protein, contains calcium-binding domain [Oryza sativa Japonica Group] >gi|113579958|dbj|BAF18321.1| Os05g0577500 [Oryza sativa Japonica Group] >gi|215767572|dbj|BAG99800.1| unnamed protei…	115465614	NM_001062942.1	340	7.20412e-176	Oryza sativa Japonica Group Os05g0577500 (Os05g0577500) mRNA, complete cds >gi|37989422|dbj|AK119799.1| Oryza sativa Japonica Group cDNA clone:002-175-H08, full insert sequence	K13448	CML	calcium-binding protein CML	http://www.genome.jp/dbget-bin/www_bget?ko:K13448	Q6L5F4	650	6.92139e-77	Probable calcium-binding protein CML14 OS=Oryza sativa subsp. japonica GN=CML14 PE=2 SV=1	PF13499//PF10591//PF00036//PF13405//PF13202	EF-hand domain pair//Secreted protein acidic and rich in cysteine Ca binding region//EF hand//EF-hand domain//EF hand	GO:0007165	signal transduction	GO:0005509	calcium ion binding	GO:0005578//GO:0005739	proteinaceous extracellular matrix//mitochondrion	KOG0027	Calmodulin and related proteins (EF-Hand superfamily)
comp153526_c0	805.113	209.426	1.9428	9.6489e-59	4.3936e-56	3111	115452823	NP_001050012.1	601	1.09114e-68	Os03g0331700 [Oryza sativa Japonica Group] >gi|122247063|sp|Q10LX4.1|CML27_ORYSJ RecName: Full=Probable calcium-binding protein CML27; AltName: Full=Calmodulin-like protein 27 >gi|108707970|gb|ABF95765.1| EF hand family protein, expressed [Oryza sativa Japonica Group] >gi|108707971|gb|ABF95766.1| EF hand family protein, expressed [Oryza sativa Japonica Group] >gi|113548483|dbj|BAF11926.1| Os03g03…	514819600	XM_004984438.1	412	0	PREDICTED: Setaria italica probable calcium-binding protein CML27-like (LOC101770281), transcript variant X2, mRNA	K13448	CML	calcium-binding protein CML	http://www.genome.jp/dbget-bin/www_bget?ko:K13448	Q10LX4	601	7.36965e-70	Probable calcium-binding protein CML27 OS=Oryza sativa subsp. japonica GN=CML27 PE=2 SV=1	PF13202//PF00036//PF13499//PF13405	EF hand//EF hand//EF-hand domain pair//EF-hand domain	--	--	GO:0005509	calcium ion binding	--	--	KOG0027	Calmodulin and related proteins (EF-Hand superfamily)
comp159196_c0	132.363	58.7239	1.1725	8.466e-05	0.0018902	3136	242040835	XP_002467812.1	2506	0	hypothetical protein SORBIDRAFT_01g034520 [Sorghum bicolor] >gi|241921666|gb|EER94810.1| hypothetical protein SORBIDRAFT_01g034520 [Sorghum bicolor]	514819168	XM_004984226.1	1217	0	PREDICTED: Setaria italica calcium/calmodulin-dependent serine/threonine-protein kinase 1-like (LOC101757290), mRNA	--	--	--	--	Q10KY3	2346	0	Calcium/calmodulin-dependent serine/threonine-protein kinase 1 OS=Oryza sativa subsp. japonica GN=CAMK1 PE=1 SV=1	PF01163//PF07714//PF06293//PF00036//PF00069	RIO1 family//Protein tyrosine kinase//Lipopolysaccharide kinase (Kdo/WaaP) family//EF hand//Protein kinase domain	GO:0009069//GO:0006468//GO:0016310//GO:0009103	serine family amino acid metabolic process//protein phosphorylation//phosphorylation//lipopolysaccharide biosynthetic process	GO:0005509//GO:0004672//GO:0016773//GO:0003824//GO:0005524//GO:0004683	calcium ion binding//protein kinase activity//phosphotransferase activity, alcohol group as acceptor//catalytic activity//ATP binding//calmodulin-dependent protein kinase activity	GO:0016020//GO:0005886	membrane//plasma membrane	KOG0032	Ca2+/calmodulin-dependent protein kinase, EF-Hand protein superfamily
comp160423_c1	450.105	47.3543	3.2487	9.3196e-68	5.4358e-65	1829	226510309	NP_001146302.1	941	4.58986e-116	putative calmodulin-binding family protein [Zea mays] >gi|195609752|gb|ACG26706.1| calmodulin binding protein [Zea mays] >gi|219886559|gb|ACL53654.1| unknown [Zea mays] >gi|414881491|tpg|DAA58622.1| TPA: putative calmodulin-binding family protein [Zea mays]	226510308	NM_001152830.1	270	3.43713e-137	Zea mays putative calmodulin-binding family protein (LOC100279877), mRNA >gi|219886558|gb|BT055047.1| Zea mays full-length cDNA clone ZM_BFb0036M11 mRNA, complete cds	--	--	--	--	--	--	--	--	--	--	--	--	--	--	--	--	--	--
comp160423_c2	253.212	26.609	3.2504	6.4622e-39	1.6444e-36	1229	226510309	NP_001146302.1	807	7.72148e-99	putative calmodulin-binding family protein [Zea mays] >gi|195609752|gb|ACG26706.1| calmodulin binding protein [Zea mays] >gi|219886559|gb|ACL53654.1| unknown [Zea mays] >gi|414881491|tpg|DAA58622.1| TPA: putative calmodulin-binding family protein [Zea mays]	242057770	XM_002457986.1	255	4.98831e-129	Sorghum bicolor hypothetical protein, mRNA	--	--	--	--	--	--	--	--	PF00612	IQ calmodulin-binding motif	--	--	GO:0005515	protein binding	--	--	--	--
comp132952_c0	64.0836	0.806203	6.3127	2.8422e-15	2.399e-13	1154	226530935	NP_001148328.1	816	5.46424e-105	calcium binding EF-hand protein [Zea mays] >gi|195617744|gb|ACG30702.1| calcium binding EF-hand protein [Zea mays]	514762936	XM_004965094.1	294	9.7684e-151	PREDICTED: Setaria italica probable peroxygenase 7-like (LOC101772686), mRNA	--	--	--	--	Q9CAB7	416	6.13536e-47	Probable peroxygenase 4 OS=Arabidopsis thaliana GN=PXG4 PE=1 SV=1	PF13202//PF13405//PF13499//PF00036	EF hand//EF-hand domain//EF-hand domain pair//EF hand	--	--	GO:0005509	calcium ion binding	--	--	--	--
comp148141_c0	174.234	59.3472	1.5538	9.8384e-10	5.1744e-08	698	357123476	XP_003563436.1	534	3.70598e-66	PREDICTED: calcium-binding protein PBP1-like [Brachypodium distachyon]	391417148	BT085736.2	290	9.70934e-149	Zea mays full-length cDNA clone ZM_BFc0054D11 mRNA, complete cds	--	--	--	--	Q9ZPX9	307	2.8635e-33	Calcium-binding protein KIC OS=Arabidopsis thaliana GN=KIC PE=1 SV=2	PF13405//PF00036	EF-hand domain//EF hand	--	--	GO:0005509	calcium ion binding	--	--	KOG0028	Ca2+-binding protein (centrin/caltractin), EF-Hand superfamily protein
comp158780_c0	350.044	51.8355	2.7555	7.0368e-44	2.1743e-41	3172	413920685	AFW60617.1	1181	6.05532e-147	putative calcium-dependent protein kinase family protein [Zea mays] >gi|413935401|gb|AFW69952.1| putative calcium-dependent protein kinase family protein [Zea mays]	514710464	XM_004951981.1	518	0	PREDICTED: Setaria italica calcium-dependent protein kinase 16-like (LOC101760855), transcript variant X2, mRNA	--	--	--	--	Q7XJR9	1082	5.54958e-133	Calcium-dependent protein kinase 16 OS=Arabidopsis thaliana GN=CPK16 PE=1 SV=1	PF00036//PF10591//PF13499//PF13405//PF06293//PF00367//PF07714//PF00069//PF13202	EF hand//Secreted protein acidic and rich in cysteine Ca binding region//EF-hand domain pair//EF-hand domain//Lipopolysaccharide kinase (Kdo/WaaP) family//phosphotransferase system, EIIB//Protein tyrosine kinase//Protein kinase domain//EF hand	GO:0007165//GO:0006468//GO:0008643//GO:0009103	signal transduction//protein phosphorylation//carbohydrate transport//lipopolysaccharide biosynthetic process	GO:0008982//GO:0005509//GO:0005524//GO:0004672//GO:0016773	protein-N(PI)-phosphohistidine-sugar phosphotransferase activity//calcium ion binding//ATP binding//protein kinase activity//phosphotransferase activity, alcohol group as acceptor	GO:0009357//GO:0016020//GO:0005578	protein-N(PI)-phosphohistidine-sugar phosphotransferase complex//membrane//proteinaceous extracellular matrix	KOG0032	Ca2+/calmodulin-dependent protein kinase, EF-Hand protein superfamily
S2 comparison
comp143125_c0	8.37254	31.3195	-1.9033	9.0238e-06	0.00010865	1934	302764058	XP_002965450.1	197	8.46094e-35	hypothetical protein SELMODRAFT_83841 [Selaginella moellendorffii] >gi|300166264|gb|EFJ32870.1| hypothetical protein SELMODRAFT_83841 [Selaginella moellendorffii]	29540489	AC092558.4	202	2.30079e-99	Oryza sativa chromosome 3 BAC OSJNBb0036F07 genomic sequence, complete sequence	K02183	CALM	calmodulin	http://www.genome.jp/dbget-bin/www_bget?ko:K02183	Q0JNL7	183	4.30304e-35	Calmodulin-3 OS=Oryza sativa subsp. japonica GN=CAM3 PE=2 SV=1	PF13405//PF00036//PF13499//PF13202	EF-hand domain//EF hand//EF-hand domain pair//EF hand	GO:0019722	calcium-mediated signaling	GO:0005509	calcium ion binding	--	--	KOG0027	Calmodulin and related proteins (EF-Hand superfamily)
comp144375_c0	0.227243	11.0875	-5.6086	0.00022797	0.0021583	981	115456157	NP_001051679.1	418	1.75514e-46	Os03g0812400 [Oryza sativa Japonica Group] >gi|32129317|gb|AAP73844.1| hypothetical protein [Oryza sativa Japonica Group] >gi|40786587|gb|AAR89862.1| putative calcium-binding protein [Oryza sativa Japonica Group] >gi|108711713|gb|ABF99508.1| EF hand family protein, expressed [Oryza sativa Japonica Group] >gi|113550150|dbj|BAF13593.1| Os03g0812400 [Oryza sativa Japonica Group] >gi|125546173|gb|EAY…	514813021	XM_004981242.1	163	5.4885e-78	PREDICTED: Setaria italica probable calcium-binding protein CML21-like (LOC101784010), mRNA	--	--	--	--	Q9ZR02	192	2.81172e-16	Calmodulin-like protein 6 OS=Arabidopsis thaliana GN=CML6 PE=2 SV=1	PF13405//PF10591//PF00036//PF13499//PF13202	EF-hand domain//Secreted protein acidic and rich in cysteine Ca binding region//EF hand//EF-hand domain pair//EF hand	GO:0007165	signal transduction	GO:0005509	calcium ion binding	GO:0016023//GO:0005578	cytoplasmic membrane-bounded vesicle//proteinaceous extracellular matrix	KOG0027	Calmodulin and related proteins (EF-Hand superfamily)
comp147675_c0	25.8562	75.6362	-1.5486	6.5731e-10	1.2401e-08	1378	115473383	NP_001060290.1	791	4.61232e-101	Os07g0618800 [Oryza sativa Japonica Group] >gi|75326667|sp|Q7F0J0.1|CML13_ORYSJ RecName: Full=Probable calcium-binding protein CML13; AltName: Full=Calmodulin-like protein 13 >gi|33146874|dbj|BAC79872.1| putative caltractin [Oryza sativa Japonica Group] >gi|33146878|dbj|BAC79876.1| putative caltractin [Oryza sativa Japonica Group] >gi|113611826|dbj|BAF22204.1| Os07g0618800 [Oryza sativa Japonica …	514736131	XM_004958274.1	330	1.1395e-170	PREDICTED: Setaria italica probable calcium-binding protein CML13-like (LOC101773595), mRNA	K13448	CML	calcium-binding protein CML	http://www.genome.jp/dbget-bin/www_bget?ko:K13448	Q7F0J0	791	3.11521e-102	Probable calcium-binding protein CML13 OS=Oryza sativa subsp. japonica GN=CML13 PE=2 SV=1	PF13202//PF02617//PF13405//PF00036//PF10591//PF13499	EF hand//ATP-dependent Clp protease adaptor protein ClpS//EF-hand domain//EF hand//Secreted protein acidic and rich in cysteine Ca binding region//EF-hand domain pair	GO:0030163//GO:0007165//GO:0006281	protein catabolic process//signal transduction//DNA repair	GO:0005509	calcium ion binding	GO:0005578//GO:0005737//GO:0005886	proteinaceous extracellular matrix//cytoplasm//plasma membrane	KOG0028	Ca2+-binding protein (centrin/caltractin), EF-Hand superfamily protein
comp148637_c0	4.72665	27.9085	-2.5618	1.3229e-06	1.7854e-05	1312	115459158	NP_001053179.1	648	1.06652e-78	Os04g0492800 [Oryza sativa Japonica Group] >gi|122222234|sp|Q0JC44.1|CML22_ORYSJ RecName: Full=Probable calcium-binding protein CML22; AltName: Full=Calmodulin-like protein 22 >gi|113564750|dbj|BAF15093.1| Os04g0492800 [Oryza sativa Japonica Group]	195636569	EU965635.1	329	3.89712e-170	Zea mays clone 287644 calmodulin mRNA, complete cds	K13448	CML	calcium-binding protein CML	http://www.genome.jp/dbget-bin/www_bget?ko:K13448	Q0JC44	648	7.20341e-80	Probable calcium-binding protein CML22 OS=Oryza sativa subsp. japonica GN=CML22 PE=2 SV=1	PF13202//PF05460//PF13405//PF10591//PF00036//PF13499	EF hand//Origin recognition complex subunit 6 (ORC6)//EF-hand domain//Secreted protein acidic and rich in cysteine Ca binding region//EF hand//EF-hand domain pair	GO:0007165//GO:0006260	signal transduction//DNA replication	GO:0046872//GO:0005509//GO:0003677	metal ion binding//calcium ion binding//DNA binding	GO:0005664//GO:0005578	nuclear origin of replication recognition complex//proteinaceous extracellular matrix	KOG0027	Calmodulin and related proteins (EF-Hand superfamily)
comp150394_c0	1.99519	13.8278	-2.793	0.00041381	0.0037217	1775	226493860	NP_001151935.1	786	4.39083e-96	calmodulin binding protein [Zea mays] >gi|195651211|gb|ACG45073.1| calmodulin binding protein [Zea mays]	514736149	XM_004958279.1	483	0	PREDICTED: Setaria italica serine/arginine repetitive matrix protein 1-like (LOC101775614), mRNA	--	--	--	--	--	--	--	#VALUE!	PF04434	SWIM zinc finger	--	--	GO:0008270	zinc ion binding	--	--	--	--
comp150718_c0	15.0435	45.1679	-1.5862	1.3247e-06	1.7873e-05	1994	226531972	NP_001151810.1	1736	0	nodulation receptor kinase [Zea mays] >gi|195649831|gb|ACG44383.1| nodulation receptor kinase precursor [Zea mays]	242042212	XM_002468456.1	583	0	Sorghum bicolor hypothetical protein, mRNA	--	--	--	--	Q8VZJ9	991	6.04709e-126	Calmodulin-binding receptor-like cytoplasmic kinase 2 OS=Arabidopsis thaliana GN=CRCK2 PE=2 SV=1	PF00069//PF07714	Protein kinase domain//Protein tyrosine kinase	GO:0009555//GO:0016310//GO:0006468//GO:0009069	pollen development//phosphorylation//protein phosphorylation//serine family amino acid metabolic process	GO:0004674//GO:0005524//GO:0004672	protein serine/threonine kinase activity//ATP binding//protein kinase activity	--	--	--	--
comp150783_c0	33.042	167.029	-2.3377	7.3842e-30	3.7896e-28	4561	242067020	XP_002454799.1	1364	2.45295e-170	hypothetical protein SORBIDRAFT_04g037600 [Sorghum bicolor] >gi|241934630|gb|EES07775.1| hypothetical protein SORBIDRAFT_04g037600 [Sorghum bicolor]	242067019	XM_002454754.1	603	0	Sorghum bicolor hypothetical protein, mRNA	--	--	--	--	Q8VZJ9	881	3.57881e-104	Calmodulin-binding receptor-like cytoplasmic kinase 2 OS=Arabidopsis thaliana GN=CRCK2 PE=2 SV=1	PF00069//PF07714	Protein kinase domain//Protein tyrosine kinase	GO:0009069//GO:0006468//GO:0016310	serine family amino acid metabolic process//protein phosphorylation//phosphorylation	GO:0004672//GO:0005524//GO:0004674	protein kinase activity//ATP binding//protein serine/threonine kinase activity	--	--	--	--
comp154995_c0	4.81755	19.3412	-2.0053	0.00033926	0.0030972	2508	115446797	NP_001047178.1	1980	0	Os02g0567200 [Oryza sativa Japonica Group] >gi|75131368|sp|Q6YTI2.1|P2C15_ORYSJ RecName: Full=Probable protein phosphatase 2C 15; Short=OsPP2C15 >gi|46806685|dbj|BAD17755.1| putative calmodulin-binding protein phosphatase [Oryza sativa Japonica Group] >gi|113536709|dbj|BAF09092.1| Os02g0567200 [Oryza sativa Japonica Group] >gi|215697637|dbj|BAG91631.1| unnamed protein product [Oryza sativa Japoni…	242065493	XM_002453991.1	1065	0	Sorghum bicolor hypothetical protein, mRNA	--	--	--	--	Q6YTI2	1980	0	Probable protein phosphatase 2C 15 OS=Oryza sativa subsp. japonica GN=Os02g0567200 PE=2 SV=1	PF00481//PF07228	Protein phosphatase 2C//Stage II sporulation protein E (SpoIIE)	GO:0006470//GO:0008152	protein dephosphorylation//metabolic process	GO:0003824//GO:0046872//GO:0004721	catalytic activity//metal ion binding//phosphoprotein phosphatase activity	--	--	KOG0698	Serine/threonine protein phosphatase
comp155993_c0	10.7245	32.2491	-1.5883	4.3252e-05	0.00046576	2334	242073634	XP_002446753.1	1363	1.67625e-179	hypothetical protein SORBIDRAFT_06g021790 [Sorghum bicolor] >gi|241937936|gb|EES11081.1| hypothetical protein SORBIDRAFT_06g021790 [Sorghum bicolor]	514802496	XM_004976084.1	650	0	PREDICTED: Setaria italica calmodulin-binding receptor-like cytoplasmic kinase 3-like (LOC101752511), transcript variant X2, mRNA	--	--	--	--	Q9ASQ5	857	1.42775e-103	Calmodulin-binding receptor-like cytoplasmic kinase 3 OS=Arabidopsis thaliana GN=CRCK3 PE=2 SV=1	PF00069//PF07714//PF01163	Protein kinase domain//Protein tyrosine kinase//RIO1 family	GO:0009069//GO:0006468//GO:0016310	serine family amino acid metabolic process//protein phosphorylation//phosphorylation	GO:0004672//GO:0003824//GO:0005524//GO:0004674	protein kinase activity//catalytic activity//ATP binding//protein serine/threonine kinase activity	--	--	--	--
comp158658_c0	2.27243	15.3033	-2.7515	0.00022248	0.0021097	2166	115468336	NP_001057767.1	150	1.5845e-07	Os06g0527100 [Oryza sativa Japonica Group] >gi|52077091|dbj|BAD46122.1| putative cyclic nucleotide-gated calmodulin-binding ion channel [Oryza sativa Japonica Group] >gi|53791931|dbj|BAD54193.1| putative cyclic nucleotide-gated calmodulin-binding ion channel [Oryza sativa Japonica Group] >gi|113595807|dbj|BAF19681.1| Os06g0527100 [Oryza sativa Japonica Group]	--	--	--	--	--	--	--	--	--	--	--	--	--	--	--	GO:0006811//GO:0006810	ion transport//transport	GO:0005216	ion channel activity	GO:0016020	membrane	--	--
comp159050_c0	38.4495	3.87852	3.3094	3.3248e-07	4.8214e-06	3862	242077570	XP_002448721.1	5230	0	hypothetical protein SORBIDRAFT_06g032060 [Sorghum bicolor] >gi|241939904|gb|EES13049.1| hypothetical protein SORBIDRAFT_06g032060 [Sorghum bicolor]	514742697	XM_004960151.1	2288	0	PREDICTED: Setaria italica kinesin-like calmodulin-binding protein homolog (LOC101786417), mRNA	--	--	--	--	Q7XPJ0	4964	0	Kinesin-like calmodulin-binding protein homolog OS=Oryza sativa subsp. japonica GN=Os04g0666900 PE=2 SV=1	PF00784//PF00225//PF01576//PF00038	MyTH4 domain//Kinesin motor domain//Myosin tail//Intermediate filament protein	GO:0010091//GO:0055114//GO:0007018//GO:0007017//GO:0009846	trichome branching//oxidation-reduction process//microtubule-based movement//microtubule-based process//pollen germination	GO:0008017//GO:0003777//GO:0005198//GO:0005516//GO:0016491//GO:0005524//GO:0003774	microtubule binding//microtubule motor activity//structural molecule activity//calmodulin binding//oxidoreductase activity//ATP binding//motor activity	GO:0005856//GO:0005874//GO:0005882//GO:0005886//GO:0016459//GO:0045298//GO:0005875	cytoskeleton//microtubule//intermediate filament//plasma membrane//myosin complex//tubulin complex//microtubule associated complex	KOG4229	Myosin VII, myosin IXB and related myosins
comp160423_c1	19.2243	47.0486	-1.2912	1.0876e-05	0.00012927	1829	226510309	NP_001146302.1	941	4.58986e-116	putative calmodulin-binding family protein [Zea mays] >gi|195609752|gb|ACG26706.1| calmodulin binding protein [Zea mays] >gi|219886559|gb|ACL53654.1| unknown [Zea mays] >gi|414881491|tpg|DAA58622.1| TPA: putative calmodulin-binding family protein [Zea mays]	226510308	NM_001152830.1	270	3.43713e-137	Zea mays putative calmodulin-binding family protein (LOC100279877), mRNA >gi|219886558|gb|BT055047.1| Zea mays full-length cDNA clone ZM_BFb0036M11 mRNA, complete cds	--	--	--	--	--	--	--	--	--	--	--	--	--	--	--	--	--	--
comp160955_c0	17.7118	255.692	-3.8516	3.7238e-64	4.1753e-62	3013	414868026	DAA46583.1	2202	0	TPA: putative protein kinase domain superfamily protein [Zea mays]	514727902	XM_004956278.1	873	0	PREDICTED: Setaria italica calmodulin-binding receptor-like cytoplasmic kinase 3-like (LOC101782352), mRNA	--	--	--	--	Q9ASQ5	1155	4.60112e-145	Calmodulin-binding receptor-like cytoplasmic kinase 3 OS=Arabidopsis thaliana GN=CRCK3 PE=2 SV=1	PF07714//PF03894//PF00069	Protein tyrosine kinase//D-xylulose 5-phosphate/D-fructose 6-phosphate phosphoketolase//Protein kinase domain	GO:0006468//GO:0005975	protein phosphorylation//carbohydrate metabolic process	GO:0016832//GO:0005524//GO:0004672	aldehyde-lyase activity//ATP binding//protein kinase activity	--	--	--	--
comp132952_c0	194.315	0.800999	7.9224	1.2614e-39	8.5267e-38	1154	226530935	NP_001148328.1	816	5.46424e-105	calcium binding EF-hand protein [Zea mays] >gi|195617744|gb|ACG30702.1| calcium binding EF-hand protein [Zea mays]	514762936	XM_004965094.1	294	9.7684e-151	PREDICTED: Setaria italica probable peroxygenase 7-like (LOC101772686), mRNA	--	--	--	--	Q9CAB7	416	6.13536e-47	Probable peroxygenase 4 OS=Arabidopsis thaliana GN=PXG4 PE=1 SV=1	PF13202//PF13405//PF13499//PF00036	EF hand//EF-hand domain//EF-hand domain pair//EF hand	--	--	GO:0005509	calcium ion binding	--	--	--	--
comp135890_c1	7.53219	42.6519	-2.5015	3.2986e-09	5.8681e-08	702	30681234	NP_850997.1	138	9.57231e-08	putative calcium-binding protein CML49 [Arabidopsis thaliana] >gi|332641364|gb|AEE74885.1| putative calcium-binding protein CML49 [Arabidopsis thaliana]	346703310	FQ378034.1	107	5.2352e-47	Oryza glaberrima chromosome 11	--	--	--	--	Q8W4L0	137	1.95378e-08	Probable calcium-binding protein CML49 OS=Arabidopsis thaliana GN=CML49 PE=2 SV=1	--	--	--	--	--	--	--	--	--	--
comp148637_c0	4.72665	27.9085	-2.5618	1.3229e-06	1.7854e-05	1312	115459158	NP_001053179.1	648	1.06652e-78	Os04g0492800 [Oryza sativa Japonica Group] >gi|122222234|sp|Q0JC44.1|CML22_ORYSJ RecName: Full=Probable calcium-binding protein CML22; AltName: Full=Calmodulin-like protein 22 >gi|113564750|dbj|BAF15093.1| Os04g0492800 [Oryza sativa Japonica Group]	195636569	EU965635.1	329	3.89712e-170	Zea mays clone 287644 calmodulin mRNA, complete cds	K13448	CML	calcium-binding protein CML	http://www.genome.jp/dbget-bin/www_bget?ko:K13448	Q0JC44	648	7.20341e-80	Probable calcium-binding protein CML22 OS=Oryza sativa subsp. japonica GN=CML22 PE=2 SV=1	PF13202//PF05460//PF13405//PF10591//PF00036//PF13499	EF hand//Origin recognition complex subunit 6 (ORC6)//EF-hand domain//Secreted protein acidic and rich in cysteine Ca binding region//EF hand//EF-hand domain pair	GO:0007165//GO:0006260	signal transduction//DNA replication	GO:0046872//GO:0005509//GO:0003677	metal ion binding//calcium ion binding//DNA binding	GO:0005664//GO:0005578	nuclear origin of replication recognition complex//proteinaceous extracellular matrix	KOG0027	Calmodulin and related proteins (EF-Hand superfamily)
comp150884_c0	0.908972	19.3353	-4.4109	1.7192e-06	2.2947e-05	3114	115465615	NP_001056407.1	650	1.02477e-75	Os05g0577500 [Oryza sativa Japonica Group] >gi|75324283|sp|Q6L5F4.1|CML14_ORYSJ RecName: Full=Probable calcium-binding protein CML14; AltName: Full=Calmodulin-like protein 14 >gi|47900283|gb|AAT39151.1| unknown protein, contains calcium-binding domain [Oryza sativa Japonica Group] >gi|113579958|dbj|BAF18321.1| Os05g0577500 [Oryza sativa Japonica Group] >gi|215767572|dbj|BAG99800.1| unnamed protei…	115465614	NM_001062942.1	340	7.20412e-176	Oryza sativa Japonica Group Os05g0577500 (Os05g0577500) mRNA, complete cds >gi|37989422|dbj|AK119799.1| Oryza sativa Japonica Group cDNA clone:002-175-H08, full insert sequence	K13448	CML	calcium-binding protein CML	http://www.genome.jp/dbget-bin/www_bget?ko:K13448	Q6L5F4	650	6.92139e-77	Probable calcium-binding protein CML14 OS=Oryza sativa subsp. japonica GN=CML14 PE=2 SV=1	PF13499//PF10591//PF00036//PF13405//PF13202	EF-hand domain pair//Secreted protein acidic and rich in cysteine Ca binding region//EF hand//EF-hand domain//EF hand	GO:0007165	signal transduction	GO:0005509	calcium ion binding	GO:0005578//GO:0005739	proteinaceous extracellular matrix//mitochondrion	KOG0027	Calmodulin and related proteins (EF-Hand superfamily)
comp151017_c0	386.111	41.759	3.2089	6.1134e-57	6.1027e-55	1710	115448453	NP_001048006.1	1316	2.40533e-175	Os02g0729400 [Oryza sativa Japonica Group] >gi|46390846|dbj|BAD16350.1| extracellular calcium sensing receptor [Oryza sativa Japonica Group] >gi|113537537|dbj|BAF09920.1| Os02g0729400 [Oryza sativa Japonica Group]	514717641	XM_004953735.1	617	0	PREDICTED: Setaria italica calcium sensing receptor, chloroplastic-like (LOC101752741), mRNA	--	--	--	--	Q9FN48	944	1.91519e-120	Calcium sensing receptor, chloroplastic OS=Arabidopsis thaliana GN=CAS PE=1 SV=1	--	--	GO:0090333//GO:0071277	regulation of stomatal closure//cellular response to calcium ion	--	--	GO:0005739//GO:0009535	mitochondrion//chloroplast thylakoid membrane	--	--
comp152137_c1	2.81781	184.645	-6.034	1.123e-50	9.6262e-49	1886	297596049	NP_001041950.2	534	4.6344e-61	Os01g0135700 [Oryza sativa Japonica Group] >gi|75322067|sp|Q5ZCK5.1|CML16_ORYSJ RecName: Full=Probable calcium-binding protein CML16; AltName: Full=Calmodulin-like protein 16 >gi|53792182|dbj|BAD52815.1| putative calcium binding protein [Oryza sativa Japonica Group] >gi|125524313|gb|EAY72427.1| hypothetical protein OsI_00281 [Oryza sativa Indica Group] >gi|125568927|gb|EAZ10442.1| hypothetical pr…	514774640	XM_004967973.1	260	1.28452e-131	PREDICTED: Setaria italica probable calcium-binding protein CML16-like (LOC101778141), mRNA	K13448	CML	calcium-binding protein CML	http://www.genome.jp/dbget-bin/www_bget?ko:K13448	Q5ZCK5	534	3.13013e-62	Probable calcium-binding protein CML16 OS=Oryza sativa subsp. japonica GN=CML16 PE=2 SV=1	PF13202//PF00404//PF00428//PF04277//PF12581//PF13405//PF10591//PF13499//PF00036	EF hand//Dockerin type I repeat//60s Acidic ribosomal protein//Oxaloacetate decarboxylase, gamma chain//Protein of unknown function (DUF3756)//EF-hand domain//Secreted protein acidic and rich in cysteine Ca binding region//EF-hand domain pair//EF hand	GO:0042254//GO:0006090//GO:0006525//GO:0006814//GO:0006508//GO:0071436//GO:0006144//GO:0006414//GO:0005975//GO:0007165//GO:0006560	ribosome biogenesis//pyruvate metabolic process//arginine metabolic process//sodium ion transport//proteolysis//sodium ion export//purine nucleobase metabolic process//translational elongation//carbohydrate metabolic process//signal transduction//proline metabolic process	GO:0004197//GO:0004553//GO:0003968//GO:0003735//GO:0070008//GO:0015081//GO:0005509//GO:0016817//GO:0008948//GO:0004252	cysteine-type endopeptidase activity//hydrolase activity, hydrolyzing O-glycosyl compounds//RNA-directed RNA polymerase activity//structural constituent of ribosome//serine-type exopeptidase activity//sodium ion transmembrane transporter activity//calcium ion binding//hydrolase activity, acting on acid anhydrides//oxaloacetate decarboxylase activity//serine-type endopeptidase activity	GO:0016020//GO:0005840//GO:0031379//GO:0005578//GO:0005622	membrane//ribosome//RNA-directed RNA polymerase complex//proteinaceous extracellular matrix//intracellular	KOG0027	Calmodulin and related proteins (EF-Hand superfamily)
comp153526_c0	76.8395	208.074	-1.4372	8.5629e-23	3.3736e-21	3111	115452823	NP_001050012.1	601	1.09114e-68	Os03g0331700 [Oryza sativa Japonica Group] >gi|122247063|sp|Q10LX4.1|CML27_ORYSJ RecName: Full=Probable calcium-binding protein CML27; AltName: Full=Calmodulin-like protein 27 >gi|108707970|gb|ABF95765.1| EF hand family protein, expressed [Oryza sativa Japonica Group] >gi|108707971|gb|ABF95766.1| EF hand family protein, expressed [Oryza sativa Japonica Group] >gi|113548483|dbj|BAF11926.1| Os03g03…	514819600	XM_004984438.1	412	0	PREDICTED: Setaria italica probable calcium-binding protein CML27-like (LOC101770281), transcript variant X2, mRNA	K13448	CML	calcium-binding protein CML	http://www.genome.jp/dbget-bin/www_bget?ko:K13448	Q10LX4	601	7.36965e-70	Probable calcium-binding protein CML27 OS=Oryza sativa subsp. japonica GN=CML27 PE=2 SV=1	PF13202//PF00036//PF13499//PF13405	EF hand//EF hand//EF-hand domain pair//EF-hand domain	--	--	GO:0005509	calcium ion binding	--	--	KOG0027	Calmodulin and related proteins (EF-Hand superfamily)
comp156791_c0	55.4954	9.90751	2.4858	3.2025e-07	4.6496e-06	3835	414869953	DAA48510.1	757	1.11553e-88	TPA: putative calcium-dependent protein kinase family protein [Zea mays]	242081762	XM_002445605.1	344	5.31333e-178	Sorghum bicolor hypothetical protein, mRNA	--	--	--	--	Q8W490	579	7.91414e-63	Serine/threonine-protein kinase PEPKR2 OS=Arabidopsis thaliana GN=PEPKR2 PE=2 SV=1	PF01163//PF07714//PF06293//PF00069	RIO1 family//Protein tyrosine kinase//Lipopolysaccharide kinase (Kdo/WaaP) family//Protein kinase domain	GO:0006468//GO:0009103	protein phosphorylation//lipopolysaccharide biosynthetic process	GO:0003824//GO:0005524//GO:0004672//GO:0016773	catalytic activity//ATP binding//protein kinase activity//phosphotransferase activity, alcohol group as acceptor	GO:0016020	membrane	KOG0032	Ca2+/calmodulin-dependent protein kinase, EF-Hand protein superfamily
comp158780_c0	17.0891	51.5008	-1.5915	2.2975e-07	3.3878e-06	3172	413920685	AFW60617.1	1181	6.05532e-147	putative calcium-dependent protein kinase family protein [Zea mays] >gi|413935401|gb|AFW69952.1| putative calcium-dependent protein kinase family protein [Zea mays]	514710464	XM_004951981.1	518	0	PREDICTED: Setaria italica calcium-dependent protein kinase 16-like (LOC101760855), transcript variant X2, mRNA	--	--	--	--	Q7XJR9	1082	5.54958e-133	Calcium-dependent protein kinase 16 OS=Arabidopsis thaliana GN=CPK16 PE=1 SV=1	PF00036//PF10591//PF13499//PF13405//PF06293//PF00367//PF07714//PF00069//PF13202	EF hand//Secreted protein acidic and rich in cysteine Ca binding region//EF-hand domain pair//EF-hand domain//Lipopolysaccharide kinase (Kdo/WaaP) family//phosphotransferase system, EIIB//Protein tyrosine kinase//Protein kinase domain//EF hand	GO:0007165//GO:0006468//GO:0008643//GO:0009103	signal transduction//protein phosphorylation//carbohydrate transport//lipopolysaccharide biosynthetic process	GO:0008982//GO:0005509//GO:0005524//GO:0004672//GO:0016773	protein-N(PI)-phosphohistidine-sugar phosphotransferase activity//calcium ion binding//ATP binding//protein kinase activity//phosphotransferase activity, alcohol group as acceptor	GO:0009357//GO:0016020//GO:0005578	protein-N(PI)-phosphohistidine-sugar phosphotransferase complex//membrane//proteinaceous extracellular matrix	KOG0032	Ca2+/calmodulin-dependent protein kinase, EF-Hand protein superfamily
comp160907_c0	36.9452	110.921	-1.5861	3.4994e-14	9.0236e-13	4273	414881382	DAA58513.1	1446	0	TPA: putative calcium-dependent protein kinase family protein [Zea mays]	226507861	NM_001159037.1	686	0	Zea mays calcium-dependent protein kinase, isoform 2 (LOC100286149), mRNA >gi|195657016|gb|EU975858.1| Zea mays clone 503292 calcium-dependent protein kinase, isoform 2 mRNA, complete cds	K13412	CPK	calcium-dependent protein kinase	http://www.genome.jp/dbget-bin/www_bget?ko:K13412	Q42479	1238	5.04828e-153	Calcium-dependent protein kinase 3 OS=Arabidopsis thaliana GN=CPK3 PE=1 SV=1	PF00097//PF00069//PF13202//PF13639//PF14634//PF07714//PF12861//PF01885//PF03979//PF12678//PF10591//PF13499//PF00036//PF13405//PF06293	Zinc finger, C3HC4 type (RING finger)//Protein kinase domain//EF hand//Ring finger domain//zinc-RING finger domain//Protein tyrosine kinase//Anaphase-promoting complex subunit 11 RING-H2 finger//RNA 2'-phosphotransferase, Tpt1 / KptA family//Sigma-70 factor, region 1.1//RING-H2 zinc finger//Secreted protein acidic and rich in cysteine Ca binding region//EF-hand domain pair//EF hand//EF-hand domai…	GO:0006355//GO:0006388//GO:0016567//GO:0009103//GO:0006468//GO:0007165	regulation of transcription, DNA-dependent//tRNA splicing, via endonucleolytic cleavage and ligation//protein ubiquitination//lipopolysaccharide biosynthetic process//protein phosphorylation//signal transduction	GO:0004672//GO:0004842//GO:0003677//GO:0016772//GO:0016773//GO:0008270//GO:0005524//GO:0005509//GO:0046872//GO:0005515	protein kinase activity//ubiquitin-protein ligase activity//DNA binding//transferase activity, transferring phosphorus-containing groups//phosphotransferase activity, alcohol group as acceptor//zinc ion binding//ATP binding//calcium ion binding//metal ion binding//protein binding	GO:0016020//GO:0005680//GO:0005578	membrane//anaphase-promoting complex//proteinaceous extracellular matrix	KOG0032	Ca2+/calmodulin-dependent protein kinase, EF-Hand protein superfamily
S3 comparison
comp159530_c0	50.7719	132.529	-1.3842	1.7195e-07	9.4464e-06	4773	162461050	NP_001105740.1	2698	0	calcium dependent protein kinase1 [Zea mays] >gi|1839597|gb|AAB47181.1| calcium/calmodulin-dependent protein kinase homolog|CaM kinase homolog|MCK1 [Zea mays]	514768230	XM_004966379.1	1389	0	PREDICTED: Setaria italica CDPK-related kinase 3-like (LOC101785787), mRNA	--	--	--	--	Q9ZUZ2	1962	0	CDPK-related kinase 3 OS=Arabidopsis thaliana GN=CRK3 PE=1 SV=1	PF06293//PF01163//PF07714//PF13405//PF00036//PF08219//PF00069	Lipopolysaccharide kinase (Kdo/WaaP) family//RIO1 family//Protein tyrosine kinase//EF-hand domain//EF hand//Outer membrane protein TOM13//Protein kinase domain	GO:0009069//GO:0009103//GO:0016310//GO:0006468	serine family amino acid metabolic process//lipopolysaccharide biosynthetic process//phosphorylation//protein phosphorylation	GO:0005524//GO:0003824//GO:0016773//GO:0004672//GO:0005509//GO:0004674	ATP binding//catalytic activity//phosphotransferase activity, alcohol group as acceptor//protein kinase activity//calcium ion binding//protein serine/threonine kinase activity	GO:0005886//GO:0016020//GO:0005741	plasma membrane//membrane//mitochondrial outer membrane	KOG0032	Ca2+/calmodulin-dependent protein kinase, EF-Hand protein superfamily
comp160423_c1	268.183	56.8873	2.237	1.3934e-40	7.086e-38	1829	226510309	NP_001146302.1	941	4.58986e-116	putative calmodulin-binding family protein [Zea mays] >gi|195609752|gb|ACG26706.1| calmodulin binding protein [Zea mays] >gi|219886559|gb|ACL53654.1| unknown [Zea mays] >gi|414881491|tpg|DAA58622.1| TPA: putative calmodulin-binding family protein [Zea mays]	226510308	NM_001152830.1	270	3.43713e-137	Zea mays putative calmodulin-binding family protein (LOC100279877), mRNA >gi|219886558|gb|BT055047.1| Zea mays full-length cDNA clone ZM_BFb0036M11 mRNA, complete cds	--	--	--	--	--	--	--	--	--	--	--	--	--	--	--	--	--	--
comp160423_c2	135.219	31.9657	2.0807	8.3473e-20	1.4878e-17	1229	226510309	NP_001146302.1	807	7.72148e-99	putative calmodulin-binding family protein [Zea mays] >gi|195609752|gb|ACG26706.1| calmodulin binding protein [Zea mays] >gi|219886559|gb|ACL53654.1| unknown [Zea mays] >gi|414881491|tpg|DAA58622.1| TPA: putative calmodulin-binding family protein [Zea mays]	242057770	XM_002457986.1	255	4.98831e-129	Sorghum bicolor hypothetical protein, mRNA	--	--	--	--	--	--	--	--	PF00612	IQ calmodulin-binding motif	--	--	GO:0005515	protein binding	--	--	--	--
comp160955_c0	139.772	309.162	-1.1453	3.3283e-11	3.1112e-09	3013	414868026	DAA46583.1	2202	0	TPA: putative protein kinase domain superfamily protein [Zea mays]	514727902	XM_004956278.1	873	0	PREDICTED: Setaria italica calmodulin-binding receptor-like cytoplasmic kinase 3-like (LOC101782352), mRNA	--	--	--	--	Q9ASQ5	1155	4.60112e-145	Calmodulin-binding receptor-like cytoplasmic kinase 3 OS=Arabidopsis thaliana GN=CRCK3 PE=2 SV=1	PF07714//PF03894//PF00069	Protein tyrosine kinase//D-xylulose 5-phosphate/D-fructose 6-phosphate phosphoketolase//Protein kinase domain	GO:0006468//GO:0005975	protein phosphorylation//carbohydrate metabolic process	GO:0016832//GO:0005524//GO:0004672	aldehyde-lyase activity//ATP binding//protein kinase activity	--	--	--	--
comp132952_c0	41.4611	0.968503	5.4199	3.5764e-12	3.6576e-10	1154	226530935	NP_001148328.1	816	5.46424e-105	calcium binding EF-hand protein [Zea mays] >gi|195617744|gb|ACG30702.1| calcium binding EF-hand protein [Zea mays]	514762936	XM_004965094.1	294	9.7684e-151	PREDICTED: Setaria italica probable peroxygenase 7-like (LOC101772686), mRNA	--	--	--	--	Q9CAB7	416	6.13536e-47	Probable peroxygenase 4 OS=Arabidopsis thaliana GN=PXG4 PE=1 SV=1	PF13202//PF13405//PF13499//PF00036	EF hand//EF-hand domain//EF-hand domain pair//EF hand	--	--	GO:0005509	calcium ion binding	--	--	--	--
comp148141_c0	511.096	71.2946	2.8417	5.0039e-95	1.1095e-91	698	357123476	XP_003563436.1	534	3.70598e-66	PREDICTED: calcium-binding protein PBP1-like [Brachypodium distachyon]	391417148	BT085736.2	290	9.70934e-149	Zea mays full-length cDNA clone ZM_BFc0054D11 mRNA, complete cds	--	--	--	--	Q9ZPX9	307	2.8635e-33	Calcium-binding protein KIC OS=Arabidopsis thaliana GN=KIC PE=1 SV=2	PF13405//PF00036	EF-hand domain//EF hand	--	--	GO:0005509	calcium ion binding	--	--	KOG0028	Ca2+-binding protein (centrin/caltractin), EF-Hand superfamily protein
comp159530_c0	50.7719	132.529	-1.3842	1.7195e-07	9.4464e-06	4773	162461050	NP_001105740.1	2698	0	calcium dependent protein kinase1 [Zea mays] >gi|1839597|gb|AAB47181.1| calcium/calmodulin-dependent protein kinase homolog|CaM kinase homolog|MCK1 [Zea mays]	514768230	XM_004966379.1	1389	0	PREDICTED: Setaria italica CDPK-related kinase 3-like (LOC101785787), mRNA	--	--	--	--	Q9ZUZ2	1962	0	CDPK-related kinase 3 OS=Arabidopsis thaliana GN=CRK3 PE=1 SV=1	PF06293//PF01163//PF07714//PF13405//PF00036//PF08219//PF00069	Lipopolysaccharide kinase (Kdo/WaaP) family//RIO1 family//Protein tyrosine kinase//EF-hand domain//EF hand//Outer membrane protein TOM13//Protein kinase domain	GO:0009069//GO:0009103//GO:0016310//GO:0006468	serine family amino acid metabolic process//lipopolysaccharide biosynthetic process//phosphorylation//protein phosphorylation	GO:0005524//GO:0003824//GO:0016773//GO:0004672//GO:0005509//GO:0004674	ATP binding//catalytic activity//phosphotransferase activity, alcohol group as acceptor//protein kinase activity//calcium ion binding//protein serine/threonine kinase activity	GO:0005886//GO:0016020//GO:0005741	plasma membrane//membrane//mitochondrial outer membrane	KOG0032	Ca2+/calmodulin-dependent protein kinase, EF-Hand protein superfamily
comp160907_c0	66.4288	134.117	-1.0136	0.00012287	0.0037748	4273	414881382	DAA58513.1	1446	0	TPA: putative calcium-dependent protein kinase family protein [Zea mays]	226507861	NM_001159037.1	686	0	Zea mays calcium-dependent protein kinase, isoform 2 (LOC100286149), mRNA >gi|195657016|gb|EU975858.1| Zea mays clone 503292 calcium-dependent protein kinase, isoform 2 mRNA, complete cds	K13412	CPK	calcium-dependent protein kinase	http://www.genome.jp/dbget-bin/www_bget?ko:K13412	Q42479	1238	5.04828e-153	Calcium-dependent protein kinase 3 OS=Arabidopsis thaliana GN=CPK3 PE=1 SV=1	PF00097//PF00069//PF13202//PF13639//PF14634//PF07714//PF12861//PF01885//PF03979//PF12678//PF10591//PF13499//PF00036//PF13405//PF06293	Zinc finger, C3HC4 type (RING finger)//Protein kinase domain//EF hand//Ring finger domain//zinc-RING finger domain//Protein tyrosine kinase//Anaphase-promoting complex subunit 11 RING-H2 finger//RNA 2'-phosphotransferase, Tpt1 / KptA family//Sigma-70 factor, region 1.1//RING-H2 zinc finger//Secreted protein acidic and rich in cysteine Ca binding region//EF-hand domain pair//EF hand//EF-hand domai…	GO:0006355//GO:0006388//GO:0016567//GO:0009103//GO:0006468//GO:0007165	regulation of transcription, DNA-dependent//tRNA splicing, via endonucleolytic cleavage and ligation//protein ubiquitination//lipopolysaccharide biosynthetic process//protein phosphorylation//signal transduction	GO:0004672//GO:0004842//GO:0003677//GO:0016772//GO:0016773//GO:0008270//GO:0005524//GO:0005509//GO:0046872//GO:0005515	protein kinase activity//ubiquitin-protein ligase activity//DNA binding//transferase activity, transferring phosphorus-containing groups//phosphotransferase activity, alcohol group as acceptor//zinc ion binding//ATP binding//calcium ion binding//metal ion binding//protein binding	GO:0016020//GO:0005680//GO:0005578	membrane//anaphase-promoting complex//proteinaceous extracellular matrix	KOG0032	Ca2+/calmodulin-dependent protein kinase, EF-Hand protein superfamily
S4 comparison
comp132952_c0	37.3507	0.897513	5.3791	2.4455e-10	2.5487e-08	1154	226530935	NP_001148328.1	816	5.46424e-105	calcium binding EF-hand protein [Zea mays] >gi|195617744|gb|ACG30702.1| calcium binding EF-hand protein [Zea mays]	514762936	XM_004965094.1	294	9.7684e-151	PREDICTED: Setaria italica probable peroxygenase 7-like (LOC101772686), mRNA	--	--	--	--	Q9CAB7	416	6.13536e-47	Probable peroxygenase 4 OS=Arabidopsis thaliana GN=PXG4 PE=1 SV=1	PF13202//PF13405//PF13499//PF00036	EF hand//EF-hand domain//EF-hand domain pair//EF hand	--	--	GO:0005509	calcium ion binding	--	--	--	--
comp154064_c0	46.6232	14.8208	1.6534	3.6871e-05	0.0016876	2010	414589956	DAA40527.1	140	1.97908e-06	TPA: putative calcium-dependent protein kinase family protein [Zea mays]	514801168	XM_004975441.1	99	4.32808e-42	PREDICTED: Setaria italica uncharacterized LOC101771952 (LOC101771952), mRNA	--	--	--	--	--	--	--	--	--	--	--	--	--	--	--	--	--	--
