# Supplementary material for: A transcriptomic analysis of bermudagrass (Cynodon dactylon) provides novel insights into the basis of low temperature tolerance
Source: BMC Plant Biol. 2015 Sep 11;15:216. doi: 10.1186/s12870-015-0598-y (PMC4566850; doi:10.1186/s12870-015-0598-y)
Supplement: Additional file 7: — The enriched pathways by DEGs and rich factor in comparisons. (xls 15.0 KB) [file 12870_2015_598_MOESM7_ESM.xls]

## Sheet: rich factor in R1 and S1
pathway_term	rich_factor (%) in comparison R1 (CdRCA_24 vs CdR_0)	rich_factor in comparison S1 (CdSCA_24 vs CdS_0)
Photosynthesis	49	16.98
Photosynthesis - antenna proteins	46	19.2
Nitrogen metabolism	31.43	22.86
Carbon fixation pathways in prokaryotes	28.57	10.71
Carotenoid biosynthesis	30.43	17.39
mTOR signaling pathway	28	4
Protein processing in endoplasmic reticulum	17.53	12.37
Alanine, aspartate and glutamate metabolism	22.2	20.37
Glycerolipid metabolism	20.59	8.82
Carbon metabolism	16.67	12.08
Porphyrin and chlorophyll metabolism	22.73	9.1
Sphingolipid metabolism	25	8.33
Citrate cycle (TCA cycle)	20.83	12.5
Pyruvate metabolism	18.28	9.68
PI3K-Akt signaling pathway	18.75	8.75
Linoleic acid metabolism	24	24
Galactose metabolism	19.05	11.11
Chloroalkane and chloroalkene degradation	26.67	0
Ascorbate and aldarate metabolism	21.21	6.06
Other types of O-glycan biosynthesis	40	0

## Sheet: rich factor in R3 and S3
pathway_term	rich_factor (%) in comparison R3 (CdRCA_4 vs CdR_0)	rich_factor in comparison S3 (CdSCA_4 vs CdS_0)
Photosynthesis - antenna proteins	38.46	0
Carotenoid biosynthesis	34.78	8.7
Glycerolipid metabolism	20.59	2.94
Galactose metabolism	20.63	3.17
Photosynthesis	20.75	3.77
Sphingolipid metabolism	25	4.17
Porphyrin and chlorophyll metabolism	20.45	11.36
Protein processing in endoplasmic reticulum	14.43	0.52
Ascorbate and aldarate metabolism	21.21	3.03
Starch and sucrose metabolism	14.21	3.55
Fatty acid elongation	21.43	7.14
